# Supplementary material for: Range-wide population genomics of common seadragons shows secondary contact over a former barrier and insights on illegal capture
Source: BMC Biol. 2023 May 29;21:129. doi: 10.1186/s12915-023-01628-9 (PMC10228089; doi:10.1186/s12915-023-01628-9)
Supplement: Supplementary file 2 — Additional file 2: Sequencing statistics, mapping and deduplication statistics and SRA accessions for each sequencing run, each sample. Genbank accessions for the mitochondrial genomes. [file 12915_2023_1628_MOESM2_ESM.xlsx]

## Sheet: QC_per_run
Appendix S2: Sequencing statistics, mapping and deduplication statistics for each sequencing run.
Species	Sample	accession	singletons_passed_pct	mapped_passed	mapped_passed_pct	with mate mapped to a different chr_passed	with mate mapped to a different chr (mapQ >= 5)_passed	with itself and mate mapped_passed	duplicates_passed
Phyllopteryx_taeniolatus	84486.HiSeq4000.RG	SRR22084500	6.02	1839593	61.49	92640	89080	1572932	1531960
Phyllopteryx_taeniolatus	AB84.HiSeq4000.RG	SRR22084499	4.97	2155017	48.48	118434	114503	1835134	1800886
Phyllopteryx_taeniolatus	AB84.MiSeqUCE0.RG	SRR22084268	1.2	236598	45.65	5362	4481	215918	112998
Phyllopteryx_taeniolatus	ALB4A.MiSeqUCE0.RG	SRR22084406	2.08	99975	54.6	2636	2363	90176	66243
Phyllopteryx_taeniolatus	ALB4A.RapidRunCbot2.RG	SRR22084417	5.57	828150	20.28	91170	82681	564414	637335
Phyllopteryx_taeniolatus	ALB4D.MiSeqUCE2.RG	SRR22084299	3.66	223610	24.82	23890	18598	166840	42051
Phyllopteryx_taeniolatus	ALB4E.RapidRun1.RG	SRR22084288	6.1	248608	20.32	24306	22583	157172	57797
Phyllopteryx_taeniolatus	ALB4E.RapidRunCbot.RG	SRR22084373	7.23	740211	22.65	74246	69142	468714	321231
Phyllopteryx_taeniolatus	ALB4G.MiSeqUCE2.RG	SRR22084362	4.61	227636	24.72	27578	21579	160378	38423
Phyllopteryx_taeniolatus	ALB4J.MiSeqUCE4.RG	SRR22084511	3.19	292764	25.27	23470	18621	231328	45682
Phyllopteryx_taeniolatus	ALB4L.RapidRunCbot.RG	SRR22084498	7.22	1229415	23.82	130090	120678	799704	936563
Phyllopteryx_taeniolatus	AMB4N.MiSeqUCE4.RG	SRR22084487	4.68	323685	26.74	31356	25765	239496	54955
Phyllopteryx_taeniolatus	AMI3A.MiSeqUCE3.RG	SRR22084404	4.17	235249	21.91	23132	18199	168988	27613
Phyllopteryx_taeniolatus	AMI3D.MiSeqUCE2.RG	SRR22084393	4.77	249931	24.73	31244	24385	174176	47094
Phyllopteryx_taeniolatus	AMI3K.MiSeqUCE6.RG	SRR22084467	1.92	574177	30.53	25364	20700	492342	122287
Phyllopteryx_taeniolatus	AMI3K.RapidRunCbot2.RG	SRR22084382	6.78	708353	21.68	78936	72674	453982	525226
Phyllopteryx_taeniolatus	AMI3Q.MiSeqUCE6.RG	SRR22084349	3.19	531978	50.82	22988	20644	457658	225787
Phyllopteryx_taeniolatus	AMI3Q.RapidRunCbot2.RG	SRR22084456	6.98	627742	21.27	68372	63233	390432	465350
Phyllopteryx_taeniolatus	AMI3R.MiSeqUCE0.RG	SRR22084338	3.46	135721	52.43	6166	5496	118116	61059
Phyllopteryx_taeniolatus	AMI3R.MiSeqUCE2.RG	SRR22084279	6.09	215474	29.59	21112	18656	155760	33265
Phycodurus_eques	AoP_PE180.MiSeqUCE10.RG	SRR11525081	2.81	217972	36.21	9630	8337	181028	28111
Phyllopteryx_taeniolatus	B1.MiSeqUCE6.RG	SRR22084328	1.94	405370	27.77	19992	16295	342526	85785
Phyllopteryx_taeniolatus	B1.RapidRunCbot2.RG	SRR22084267	6.59	697981	19.61	76708	70940	427688	511253
Phyllopteryx_taeniolatus	B10.MiSeqUCE3.RG	SRR22084317	4.08	302301	22.13	28932	23286	220732	32406
Phyllopteryx_taeniolatus	B11.MiSeqUCE4.RG	SRR22084450	4.21	196360	24.33	17396	14210	145616	36997
Phyllopteryx_taeniolatus	B12.MiSeqUCE3.RG	SRR22084439	4.56	133325	22.9	13174	10607	94962	11886
Phyllopteryx_taeniolatus	B13.MiSeqUCE5.RG	SRR22084249	3.39	714824	27.1	53328	44235	561016	482217
Phyllopteryx_taeniolatus	B13.RapidRunCbot2.RG	SRR22084260	6.39	487075	24.21	53088	49169	337658	383599
Phyllopteryx_taeniolatus	B1V.RapidRunCbot2.RG	SRR22084518	6.03	658156	19.84	71222	64718	426324	408982
Phyllopteryx_taeniolatus	B2.MiSeqUCE3.RG	SRR22084419	4.07	350768	21.48	34600	27543	252824	41995
Phyllopteryx_taeniolatus	B3.MiSeqUCE4.RG	SRR22084418	4.74	527306	23.59	52514	43218	374546	105156
Phyllopteryx_taeniolatus	B4.MiSeqUCE3.RG	SRR22084416	3.88	278041	22.82	27270	21461	205860	28734
Phyllopteryx_taeniolatus	B4V.MiSeqUCE3.RG	SRR22084415	4.85	219309	20.02	22770	18709	147220	26759
Phyllopteryx_taeniolatus	B5.MiSeqUCE3.RG	SRR22084414	4.47	238069	22.02	24194	19543	169010	25876
Phyllopteryx_taeniolatus	B5V.RapidRunCbot2.RG	SRR22084413	6.05	683164	19.43	75694	69205	438156	426814
Phyllopteryx_taeniolatus	B6.MiSeqUCE3.RG	SRR22084412	4.4	244973	22.18	24764	20046	174904	25999
Phyllopteryx_taeniolatus	B7.MiSeqUCE3.RG	SRR22084411	3.79	201209	21.12	18492	14688	146894	23616
Phyllopteryx_taeniolatus	B7F.MiSeqUCE.RG	SRR22084410	5.82	511406	30.74	51750	44203	375034	197611
Phyllopteryx_taeniolatus	B7F.MiSeqUCE0.RG	SRR22084409	2.33	64525	49.67	2422	2060	57090	31485
Phyllopteryx_taeniolatus	B8.MiSeqUCE3.RG	SRR22084408	4.45	246030	22.19	24700	19985	175386	26653
Phyllopteryx_taeniolatus	B8V.MiSeqUCE3.RG	SRR22084407	5.22	189473	21.83	19474	16174	128102	19997
Phyllopteryx_taeniolatus	B9.MiSeqUCE3.RG	SRR22084405	4.21	269262	20.91	27086	21713	190764	30962
Phyllopteryx_taeniolatus	BB10.RapidRun1.RG	SRR22084308	6.8	315679	22.49	30832	28551	199994	76745
Phyllopteryx_taeniolatus	BB10.RapidRunCbot.RG	SRR22084307	7.23	974870	22.99	99958	92860	624474	443783
Phyllopteryx_taeniolatus	BB1A.MiSeqUCE0.RG	SRR22084305	2.19	2057194	60.7	59362	53724	1857344	1003776
Phyllopteryx_taeniolatus	BB1A.RapidRunCbot2.RG	SRR22084306	7.57	613812	23.08	65498	61035	377354	454789
Phyllopteryx_taeniolatus	BB1B.MiSeqUCE2.RG	SRR22084304	5.28	285095	28.77	26998	23415	211988	48868
Phyllopteryx_taeniolatus	BB1F.MiSeqUCE2.RG	SRR22084303	5.11	245814	30.99	22856	19809	187658	37291
Phyllopteryx_taeniolatus	BB1H.MiSeqUCE.RG	SRR22084302	6.42	604047	31.73	62384	54404	435232	238552
Phyllopteryx_taeniolatus	BB1P.MiSeqUCE.RG	SRR22084301	7.58	724516	35.95	77826	69065	521382	372719
Phyllopteryx_taeniolatus	BB1Q.MiSeqUCE2.RG	SRR22084300	5.48	226256	28.28	22632	19795	165766	36780
Phyllopteryx_taeniolatus	BB3B.MiSeqUCE2.RG	SRR22084298	5.06	285161	26.29	36336	28564	199594	53511
Phyllopteryx_taeniolatus	BB3C.MiSeqUCE.RG	SRR22084297	7.57	726270	35.09	78594	69889	516848	373059
Phyllopteryx_taeniolatus	BB3O.MiSeqUCE2.RG	SRR22084296	10.65	705526	56.82	68540	58846	520070	122259
Phyllopteryx_taeniolatus	BC15M.HiSeq4000.RG	SRR22084295	1.68	482738	32.62	13252	12735	442946	412725
Phyllopteryx_taeniolatus	BC15M.MiSeqUCE4.RG	SRR22084294	0.26	64436	17.47	446	298	60818	11687
Phyllopteryx_taeniolatus	BC15M.MiSeqUCE5.RG	SRR22084293	0.15	361644	15.41	2486	1529	342700	279823
Phyllopteryx_taeniolatus	BC15Q.HiSeq4000.RG	SRR22084292	0.05	24210	1.15	430	335	22366	20450
Phyllopteryx_taeniolatus	BC15Q.MiSeqUCE4.RG	SRR22084291	1.3	398224	25.81	14582	11017	352090	94239
Phyllopteryx_taeniolatus	BC15Q.MiSeqUCE8.RG	SRR22084290	0.77	862928	26.43	18616	15156	775130	580025
Phycodurus_eques	BC28-2.MiSeqUCE8.RG	SRR11525006	0.81	847466	20.19	25072	20309	749866	584620
Phyllopteryx_taeniolatus	BC33A.HiSeq4000.RG	SRR22084289	2.2	340450	48.06	9864	9368	314342	170619
Phyllopteryx_taeniolatus	BC33A.MiSeqUCE4.RG	SRR22084287	0.92	448883	22.72	13540	9706	399292	106547
Phyllopteryx_taeniolatus	BC33A.MiSeqUCE5.RG	SRR22084286	0.05	646	0.7	18	11	450	269
Phyllopteryx_taeniolatus	BC33B.MiSeqUCE4.RG	SRR22084285	0.57	410894	22.72	7076	4674	376982	103302
Phyllopteryx_taeniolatus	BC33B.MiSeqUCE5.RG	SRR22084380	0.26	258484	14.67	3616	2339	240378	172371
Phyllopteryx_taeniolatus	BC33B.MiSeqUCE7.RG	SRR22084379	0.72	196619	34.96	2346	1866	182078	154781
Phyllopteryx_taeniolatus	BC33D.HiSeq4000.RG	SRR22084378	0.13	30786	2.05	1102	1075	27446	25614
Phyllopteryx_taeniolatus	BC33D.MiSeqUCE4.RG	SRR22084377	2.36	818783	25.45	55976	42576	670772	184317
Phycodurus_eques	e024.MiSeqUCE8.RG	SRR11525077	2.29	491522	43.43	16462	14944	428038	318050
Phycodurus_eques	e031.MiSeqUCE8.RG	SRR11525066	2.47	650336	40.65	24732	22583	559786	439606
Phycodurus_eques	e033.MiSeqUCE7.RG	SRR11525070	3.41	141126	56.97	6282	5485	122976	71488
Phycodurus_eques	e033.MiSeqUCE8.RG	SRR11525007	1.81	391293	35.63	12732	11385	342064	268523
Phycodurus_eques	e033.RapidRunCbot3.RG	SRR11525047	2.46	138099	8.89	14898	12230	94472	85996
Phyllopteryx_taeniolatus	E1.MiSeqUCE4.RG	SRR22084376	6.33	433248	23.24	48688	41475	277450	88538
Phycodurus_eques	e10.MiSeqUCE6.RG	SRR11525005	4.41	732184	64.42	33434	30280	626544	274511
Phycodurus_eques	e10.RapidRunCbot3.RG	SRR11525059	7.1	532854	19.79	55524	51897	311242	368034
Phycodurus_eques	e11.MiSeqUCE7.RG	SRR11525079	7.86	658461	55.12	54156	49478	513482	305918
Phycodurus_eques	e12.MiSeqUCE6.RG	SRR11525097	5.01	1034771	61.83	52008	47002	867190	380444
Phycodurus_eques	e12.MiSeqUCE8.RG	SRR11525088	5.48	765823	50.08	45604	42706	613674	474809
Phycodurus_eques	e13.MiSeqUCE7.RG	SRR11525078	2.58	394019	35.09	21202	17898	333800	235743
Phycodurus_eques	e13.RapidRunCbot3.RG	SRR11525058	7.62	700600	20.24	73058	68873	394732	484453
Phycodurus_eques	e14.MiSeqUCE7.RG	SRR11525076	1.48	458255	34.13	18864	15236	402830	279139
Phycodurus_eques	e14.RapidRunCbot3.RG	SRR11525057	5.84	435728	18.56	44114	40598	278452	316060
Phycodurus_eques	e142.MiSeqUCE6.RG	SRR11525082	3.67	940195	62.48	37232	33470	816414	353134
Phycodurus_eques	e142.RapidRunCbot3.RG	SRR11525031	5.83	605495	18.45	62112	56995	383190	486405
Phycodurus_eques	e144.MiSeqUCE7.RG	SRR11525061	6.53	2543932	60.04	182858	166280	2079174	1892596
Phycodurus_eques	e144.RapidRunCbot3.RG	SRR11525030	4.55	463616	10.67	49270	43230	240738	276702
Phycodurus_eques	e15.MiSeqUCE7.RG	SRR11525075	5.19	630565	58.55	39794	35785	527614	295933
Phycodurus_eques	e15.RapidRunCbot3.RG	SRR11525056	5.52	660381	18.65	65062	59638	431844	526305
Phycodurus_eques	e16.MiSeqUCE7.RG	SRR11525074	1.71	452466	33.85	18884	15468	395468	275721
Phycodurus_eques	e16.RapidRunCbot3.RG	SRR11525054	6.16	489117	18.95	48428	44557	306554	351604
Phycodurus_eques	e17.MiSeqUCE6.RG	SRR11525096	3.72	929774	64	37218	33439	806228	375416
Phycodurus_eques	e17.RapidRunCbot3.RG	SRR11525053	5.7	651065	18.86	62780	57485	423856	520466
Phycodurus_eques	e18.MiSeqUCE7.RG	SRR11525073	5.86	988450	60.85	66636	60631	819910	519375
Phycodurus_eques	e18.RapidRunCbot3.RG	SRR11525052	4.47	463539	11.31	52724	45444	257768	295396
Phycodurus_eques	e19.MiSeqUCE6.RG	SRR11525095	4.2	1066752	65.95	45504	41123	919086	450332
Phycodurus_eques	e19.RapidRunCbot3.RG	SRR11525051	7.37	755354	22.23	78104	72358	465244	535146
Phyllopteryx_taeniolatus	E2.MiSeqUCE2.RG	SRR22084375	4.84	252163	30.18	25154	21174	191906	36182
Phycodurus_eques	e20.MiSeqUCE6.RG	SRR11525094	3.73	1088821	65.48	42740	38148	946406	447814
Phycodurus_eques	e20.RapidRunCbot3.RG	SRR11525050	5.94	651294	19.69	67610	61973	423500	524930
Phycodurus_eques	e21.MiSeqUCE7.RG	SRR11525072	5.41	765950	58.37	50402	45188	637610	379751
Phycodurus_eques	e22.MiSeqUCE7.RG	SRR11525071	1.2	525336	30.35	17980	14653	467742	330902
Phycodurus_eques	e22.RapidRunCbot3.RG	SRR11525049	5.7	602887	19.09	58500	54045	392316	489920
Phycodurus_eques	e23.MiSeqUCE6.RG	SRR11525093	4.17	994280	65.11	42234	38218	857136	415148
Phycodurus_eques	e23.RapidRunCbot3.RG	SRR11525048	7.15	595444	20.65	62068	57802	354314	467593
Phyllopteryx_taeniolatus	E3.MiSeqUCE.RG	SRR22084374	7.28	623652	30.37	67826	59943	427856	341761
Phyllopteryx_taeniolatus	E4.MiSeqUCE2.RG	SRR22084372	4.09	258240	22.43	32790	25481	181880	50507
Phyllopteryx_taeniolatus	E5.MiSeqUCE2.RG	SRR22084371	4.61	308655	22.36	39742	31131	209976	64648
Phycodurus_eques	e66.MiSeqUCE6.RG	SRR11525092	3.18	985464	64.75	34002	30227	868018	374368
Phycodurus_eques	e66.RapidRunCbot3.RG	SRR11525046	3.53	337574	10.16	38742	32508	205156	212560
Phycodurus_eques	e67.MiSeqUCE6.RG	SRR11525091	3.31	951100	63.08	33584	29940	833206	361227
Phycodurus_eques	e67.MiSeqUCE7.RG	SRR11525062	5.14	699482	59.65	43740	39280	588252	350220
Phycodurus_eques	e67.RapidRunCbot3.RG	SRR11525045, SRR11525043	5.64	565492	19.14	54248	49431	371678	456965
Phycodurus_eques	e68.MiSeqUCE6.RG	SRR11525090	2.8	1198768	63.76	38030	33589	1063930	513949
Phycodurus_eques	e68.RapidRunCbot3.RG	SRR11525042	4.89	566625	18.95	56436	51070	396134	465730
Phycodurus_eques	e69.MiSeqUCE7.RG	SRR11525069	1.83	326447	34.03	14514	12096	283768	198865
Phycodurus_eques	e69.RapidRunCbot3.RG	SRR11525041	6.88	380053	19.75	40282	37510	225940	265569
Phycodurus_eques	e70.MiSeqUCE6.RG	SRR11525089	4.55	543713	63.17	23412	21285	462678	217920
Phycodurus_eques	e70.RapidRunCbot3.RG	SRR11525040	8.43	464393	21.35	46668	44265	249006	309191
Phycodurus_eques	e71.MiSeqUCE6.RG	SRR11525087	5.39	434581	63.05	21836	20024	362686	153459
Phycodurus_eques	e71.RapidRunCbot3.RG	SRR11525039	8.6	490754	21.32	51162	48326	260302	324110
Phycodurus_eques	e72.MiSeqUCE6.RG	SRR11525086	5.09	395983	63.76	18562	16988	333358	144256
Phycodurus_eques	e72.RapidRunCbot2.RG	SRR11525038	8.82	487447	22.49	49742	46800	260486	333875
Phycodurus_eques	e73.MiSeqUCE6.RG	SRR11525085	2.97	824604	64.48	26960	23848	727984	340428
Phycodurus_eques	e73.RapidRunCbot3.RG	SRR11525037	3.15	262626	8.98	31292	26313	158970	165215
Phycodurus_eques	e74.MiSeqUCE6.RG	SRR11525084	4.73	547902	58.44	26416	23812	459426	193739
Phycodurus_eques	e75.MiSeqUCE7.RG	SRR11525068	2.31	398631	33.95	19652	16587	340558	241565
Phycodurus_eques	e75.RapidRunCbot3.RG	SRR11525036	4.89	350585	11.21	37498	33108	177850	205199
Phycodurus_eques	e76.MiSeqUCE7-2.RG	SRR11525065	8.17	651550	59.02	54474	50007	511534	306774
Phycodurus_eques	e76.MiSeqUCE7.RG	SRR11525067	2.42	411670	34.23	21082	17786	350530	253998
Phycodurus_eques	e76.RapidRunCbot3.RG	SRR11525035	4.95	425146	11.2	46682	41235	212390	255170
Phycodurus_eques	e79.HiSeq4000.RG	SRR11525029	2.19	617414	30.99	25698	23628	554750	293012
Phycodurus_eques	e79.MiSeqUCE7.RG	SRR11525064	0.28	247253	24.42	3372	2376	230010	163128
Phycodurus_eques	e79.RapidRunCbot3.RG	SRR11525034	2.66	136824	20.24	8586	7261	114188	99795
Phycodurus_eques	e81.MiSeqUCE8.RG	SRR11525055	4.61	429551	46.02	23370	21957	349496	275911
Phycodurus_eques	e81.RapidRunCbot3.RG	SRR11525032	7.82	768919	20.01	79778	75397	418826	528583
Phycodurus_eques	e82.MiSeqUCE6.RG	SRR11525083	4.11	921015	60.32	40590	36377	787374	329489
Phycodurus_eques	e82.MiSeqUCE8.RG	SRR11525044	5.07	751927	50.79	41354	38678	609914	412079
Phycodurus_eques	e83.MiSeqUCE7.RG	SRR11525063	3.46	336932	52.14	17856	15393	289546	164690
Phycodurus_eques	e83.MiSeqUCE8.RG	SRR11525033	4.6	481230	64.1	19714	18473	408592	277901
Phyllopteryx_taeniolatus	EB.MiSeqUCE2.RG	SRR22084370	6.07	357089	32.11	36218	31499	263224	64669
Phyllopteryx_taeniolatus	EB1.MiSeqUCE3.RG	SRR22084369	4.1	304013	20.41	29842	23863	216098	36574
Phyllopteryx_taeniolatus	EB3.RapidRun1.RG	SRR22084368	6.35	222285	20.98	21396	19650	140464	49324
Phyllopteryx_taeniolatus	EB3.RapidRunCbot.RG	SRR22084367	6.79	714390	21.48	72484	66974	455730	309275
Phyllopteryx_taeniolatus	Eblank.MiSeqUCE2.RG	SRR22084366	5.41	297531	33.72	28874	24884	227780	51101
Phyllopteryx_taeniolatus	EC.MiSeqUCE0.RG	SRR22084365	2.15	563115	54.19	18028	16235	506638	381419
Phyllopteryx_taeniolatus	EC.MiSeqUCE2.RG	SRR22084364	6.13	366976	29.62	38386	33669	264162	67701
Phyllopteryx_taeniolatus	EH.MiSeqUCE.RG	SRR22084363	5.53	422767	32.1	42056	36379	317996	164996
Phyllopteryx_taeniolatus	EK.MiSeqUCE0.RG	SRR22084361	1.33	297555	46.43	7276	6187	271608	141316
Phyllopteryx_taeniolatus	EK.MiSeqUCE2.RG	SRR22084360	5.57	314201	31.63	31604	27253	235388	52569
Phyllopteryx_taeniolatus	ELB1A1.MiSeqUCE6.RG	SRR22084359	3.91	576179	53.03	27336	24788	488840	252256
Phyllopteryx_taeniolatus	ELB1C1.MiSeqUCE2.RG	SRR22084358	5.88	262673	32.21	27392	23562	194712	37910
Phyllopteryx_taeniolatus	ELB1D1.MiSeqUCE5.RG	SRR22084516	4.84	374982	24.83	33426	28504	266784	185781
Phyllopteryx_taeniolatus	ELB1D1.RapidRunCbot2.RG	SRR22084357	7.79	532443	23.63	57366	53860	329266	402536
Phyllopteryx_taeniolatus	ELB1E2.RapidRunCbot2.RG	SRR22084515	6.59	897264	19.76	98484	90744	552374	553105
Phyllopteryx_taeniolatus	ELB1F1.RapidRunCbot.RG	SRR22084514	7.14	1233641	23.76	125586	116141	807906	939586
Phyllopteryx_taeniolatus	ELB1F2.MiSeqUCE2.RG	SRR22084513	4.96	142552	33.12	13358	11319	110146	19408
Phyllopteryx_taeniolatus	ELB1F2.MiSeqUCE6.RG	SRR22084512	2.12	237946	31.31	11292	9451	201864	49828
Phyllopteryx_taeniolatus	ELB1G1.RapidRunCbot.RG	SRR22084510	7.29	1077568	23.18	110434	101662	687756	818588
Phyllopteryx_taeniolatus	ELB1I1.RapidRunCbot.RG	SRR22084509	7.14	954471	23.3	100502	92748	619230	718338
Phyllopteryx_taeniolatus	ELB1J1.MiSeqUCE3.RG	SRR22084508	5.09	214813	21.52	23042	18764	144842	28238
Phyllopteryx_taeniolatus	ELB1J2.MiSeqUCE4.RG	SRR22084507	6.11	332972	30.97	34304	28775	240042	62419
Phyllopteryx_taeniolatus	EM.MiSeqUCE4.RG	SRR22084506	5.67	242397	21.9	25492	21453	158266	53626
Phyllopteryx_taeniolatus	EP.MiSeqUCE4.RG	SRR22084505	4.07	234212	24.43	21056	17200	175180	46871
Phyllopteryx_taeniolatus	EQ.MiSeqUCE2.RG	SRR22084504	6.5	260804	32.63	26592	23492	190204	38186
Phyllopteryx_taeniolatus	ER.RapidRun1.RG	SRR22084503	5.93	233829	19.72	22332	20750	148082	53120
Phyllopteryx_taeniolatus	ER.RapidRunCbot.RG	SRR22084502	6.87	732284	21.82	74108	69109	468168	320463
Phyllopteryx_taeniolatus	ES.RapidRunCbot2.RG	SRR22084501	5.64	590945	19.11	63970	57812	389524	361467
Phyllopteryx_taeniolatus	ETJ1S.RapidRunCbot.RG	SRR22084497	6.82	994562	23.35	101654	93821	661636	702972
Phyllopteryx_taeniolatus	ETJ1T.RapidRunCbot2.RG	SRR22084496	6.35	846402	20.12	91296	84139	538818	638517
Phyllopteryx_taeniolatus	F1.RapidRun1.RG	SRR22084495	7.19	213225	23.1	20206	18939	132534	44584
Phyllopteryx_taeniolatus	F1.RapidRunCbot.RG	SRR22084494	7.59	698618	23.48	70028	65794	438190	289532
Phyllopteryx_taeniolatus	F10.MiSeqUCE2.RG	SRR22084493	4.82	282341	28.19	27432	23117	212502	42860
Phyllopteryx_taeniolatus	F10.MiSeqUCE8.RG	SRR22084492	5.03	641582	49.29	35638	33532	520464	381248
Phyllopteryx_taeniolatus	F11.RapidRunCbot.RG	SRR22084491	7.57	1378702	25.19	141834	131795	900016	1045427
Phyllopteryx_taeniolatus	F2.MiSeqUCE.RG	SRR22084490	6.38	477012	34.44	47906	41649	353860	189145
Phyllopteryx_taeniolatus	F3.MiSeqUCE6.RG	SRR22084488	3.83	590906	51.49	27580	25160	499816	241807
Phyllopteryx_taeniolatus	F3.RapidRunCbot2.RG	SRR22084489	8.18	581458	22.76	61656	58243	333964	413325
Phyllopteryx_taeniolatus	F4.MiSeqUCE.RG	SRR22084486	5.53	465416	34.31	41938	36428	354998	268703
Phyllopteryx_taeniolatus	F5.MiSeqUCE6.RG	SRR22084484	3.03	1318700	51.15	53596	47858	1142294	626572
Phyllopteryx_taeniolatus	F5.RapidRunCbot2.RG	SRR22084485	8.32	732261	26.38	79596	74176	463556	566570
Phyllopteryx_taeniolatus	F6.MiSeqUCE0.RG	SRR22084482	1.51	62632	48.12	1494	1315	57018	29131
Phyllopteryx_taeniolatus	F6.MiSeqUCE6.RG	SRR22084481	2.29	522608	31.73	25122	21253	441864	113477
Phyllopteryx_taeniolatus	F6.RapidRunCbot2.RG	SRR22084483	7.91	577069	23.74	62098	58488	350350	425010
Phyllopteryx_taeniolatus	F7.MiSeqUCE.RG	SRR22084480	5.7	558058	37.03	51902	45057	431950	322969
Phyllopteryx_taeniolatus	F8.RapidRunCbot3.RG	SRR22084479	7.79	734098	23.36	78990	73347	450950	511946
Phyllopteryx_taeniolatus	H10_Fpot.HiSeq4000.RG	SRR22084478	1.87	364811	13.04	31186	25239	298974	105626
Phyllopteryx_taeniolatus	H10V.MiSeqUCE0.RG	SRR22084403	1.43	583013	52.21	13194	11559	533518	388168
Phyllopteryx_taeniolatus	H10V.MiSeqUCE5.RG	SRR22084402	4.32	712892	26.45	58714	49489	532348	397916
Phyllopteryx_taeniolatus	H10V.RapidRun1.RG	SRR22084477	6.12	253652	23.53	23984	21452	170720	126574
Phyllopteryx_taeniolatus	H11V.MiSeqUCE3.RG	SRR22084401	4.81	232911	22.05	23858	19542	162252	25145
Phyllopteryx_taeniolatus	H12V.MiSeqUCE6.RG	SRR22084399	1.07	806317	27.25	24012	18942	717012	203334
Phyllopteryx_taeniolatus	H12V.RapidRunCbot2.RG	SRR22084400	5.3	456955	19.71	48792	43796	313224	277351
Phyllopteryx_taeniolatus	H13V.MiSeqUCE5.RG	SRR22084397	1.74	839164	20.48	42066	33287	699180	503632
Phyllopteryx_taeniolatus	H13V.RapidRunCbot2.RG	SRR22084398	4.69	482268	18.84	50616	44702	340270	301366
Phyllopteryx_taeniolatus	H14V.MiSeqUCE3.RG	SRR22084396	4.62	263816	22.09	26948	22064	186212	28959
Phyllopteryx_taeniolatus	H15V.MiSeqUCE3.RG	SRR22084395	5.16	265901	20.84	28454	23044	175680	38255
Phyllopteryx_taeniolatus	H15V.MiSeqUCE7.RG	SRR22084394	7.37	1985118	60.14	145310	134350	1599588	1170599
Phyllopteryx_taeniolatus	H1V.RapidRunCbot2.RG	SRR22084392	7.09	753047	20.01	83968	77419	443342	440971
Phyllopteryx_taeniolatus	H3V.HiSeq4000.RG	SRR22084389	2.35	338270	14.28	29266	24413	267202	97551
Phyllopteryx_taeniolatus	H3V.MiSeqUCE0.RG	SRR22084388	1.8	233722	51.57	6138	5516	211808	160686
Phyllopteryx_taeniolatus	H3V.RapidRun1.RG	SRR22084391	5.99	301066	19.18	29152	26758	187840	74445
Phyllopteryx_taeniolatus	H3V.RapidRunCbot.RG	SRR22084390	6.45	950924	19.79	97876	90355	597850	434830
Phyllopteryx_taeniolatus	H4V.MiSeqUCE0.RG	SRR22084387	1.1	765246	47.66	15356	12842	700834	409222
Phyllopteryx_taeniolatus	H4V.MiSeqUCE3.RG	SRR22084386	4.1	245068	22.73	23586	18638	178794	28318
Phyllopteryx_taeniolatus	H5V.HiSeq4000.RG	SRR22084385	2.59	148519	14.12	13148	10922	113340	38175
Phyllopteryx_taeniolatus	H5V.MiSeqUCE2.RG	SRR22084384	3.78	191240	28.34	14914	12430	151300	27010
Phyllopteryx_taeniolatus	H8V.HiSeq4000.RG	SRR22084381	2.25	295334	15.24	24542	20322	238696	79808
Phyllopteryx_taeniolatus	H8V.MiSeqUCE5.RG	SRR22084476	1.23	634080	22.4	22238	17090	553116	461419
Phyllopteryx_taeniolatus	H8V.RapidRunCbot2.RG	SRR22084383	3.03	270590	22.18	19342	16382	220582	213442
Phyllopteryx_taeniolatus	H9F.MiSeqUCE5.RG	SRR22084474	4.6	703800	24.53	62010	52611	506920	356391
Phyllopteryx_taeniolatus	H9F.RapidRun1.RG	SRR22084475	5.73	176086	19.46	16024	14559	112634	73814
Phyllopteryx_taeniolatus	JBN1.MiSeqUCE3.RG	SRR22084473	4.03	201349	25.19	18806	14887	151432	20346
Phyllopteryx_taeniolatus	JBN10.MiSeqUCE3.RG	SRR22084472	2.57	191318	24.35	14296	11073	154276	16533
Phyllopteryx_taeniolatus	JBN10.MiSeqUCE6.RG	SRR22084471	1.28	943691	30.41	30918	25045	834828	238323
Phyllopteryx_taeniolatus	JBN11.RapidRunCbot.RG	SRR22084470	6.65	820693	22.73	85098	77605	545724	621833
Phyllopteryx_taeniolatus	JBN12.MiSeqUCE5.RG	SRR22084468	3.67	706125	24.97	53526	44483	537244	464856
Phyllopteryx_taeniolatus	JBN12.RapidRunCbot.RG	SRR22084469	6.49	660749	21.67	68314	62101	435670	488601
Phyllopteryx_taeniolatus	JBN13.RapidRunCbot.RG	SRR22084466	7.83	961183	24.68	101772	93962	612854	700912
Phyllopteryx_taeniolatus	JBN14.RapidRun1.RG	SRR22084465	6.34	292050	21.02	27766	25656	184742	69819
Phyllopteryx_taeniolatus	JBN14.RapidRunCbot.RG	SRR22084464	6.76	941189	21.42	95100	88190	600148	424527
Phyllopteryx_taeniolatus	JBN15.MiSeqUCE4.RG	SRR22084462	4.06	122031	29.26	10468	8475	94542	15949
Phyllopteryx_taeniolatus	JBN15.RapidRunCbot.RG	SRR22084463	7.1	369541	26.49	36534	33476	253658	264080
Phyllopteryx_taeniolatus	JBN2.MiSeqUCE6.RG	SRR22084460	2.13	854882	48.69	27556	24010	757942	377543
Phyllopteryx_taeniolatus	JBN2.RapidRunCbot2.RG	SRR22084461	6.37	643766	21.98	69536	63709	428668	490780
Phyllopteryx_taeniolatus	JBN8.MiSeqUCE4.RG	SRR22084459	5.85	162084	21.96	16422	14015	104846	32302
Phyllopteryx_taeniolatus	JBN9.MiSeqUCE0.RG	SRR22084458	1.18	398213	47.48	8286	7019	363210	197775
Phyllopteryx_taeniolatus	JBN9.MiSeqUCE4.RG	SRR22084457	6.66	263404	23.18	29422	25242	164662	57965
Phyllopteryx_taeniolatus	JBWV3.MiSeqUCE.RG	SRR22084455	5.17	423504	34.46	38230	33164	328870	230453
Phyllopteryx_taeniolatus	JBWV4.MiSeqUCE2.RG	SRR22084454	4.32	168705	32.38	13196	11204	133694	25635
Phyllopteryx_taeniolatus	JBWV5.MiSeqUCE6.RG	SRR22084356	2.26	438813	31.98	21380	18023	370720	83714
Phyllopteryx_taeniolatus	JBWV5.RapidRun1.RG	SRR22084453	4.65	171600	17.03	16278	14875	112396	71747
Phyllopteryx_taeniolatus	JBWV6.MiSeqUCE5.RG	SRR22084354	6.42	440929	25.71	42676	37561	285944	202108
Phyllopteryx_taeniolatus	JBWV6.RapidRunCbot2.RG	SRR22084355	9.79	424118	24.42	45364	43100	222360	283434
Phyllopteryx_taeniolatus	JBWV7.MiSeqUCE5.RG	SRR22084352	5.36	196913	26.14	18212	15758	136246	89438
Phyllopteryx_taeniolatus	JBWV7.RapidRunCbot2.RG	SRR22084353	9.28	325541	26.64	34832	33193	190296	226757
Phyllopteryx_taeniolatus	K1.MiSeqUCE.RG	SRR22084351	6.9	402820	37.12	40712	35998	299008	196420
Phyllopteryx_taeniolatus	K10.RapidRunCbot.RG	SRR22084350	7.69	1072539	23.62	111638	104691	669172	788442
Phyllopteryx_taeniolatus	K11.RapidRun1.RG	SRR22084348	6.27	145641	21.79	13372	12343	93992	65030
Phyllopteryx_taeniolatus	K11.RapidRunCbot.RG	SRR22084347	7.13	422270	22.71	42016	39035	270404	290020
Phyllopteryx_taeniolatus	K12.MiSeqUCE3.RG	SRR22084346	4.54	289218	23.14	29918	24230	207416	32187
Phyllopteryx_taeniolatus	K13.MiSeqUCE.RG	SRR22084345	6.1	457386	35.2	43532	37881	343660	235063
Phyllopteryx_taeniolatus	K14.MiSeqUCE3.RG	SRR22084344	4.51	239825	23.2	24024	19215	170774	28486
Phyllopteryx_taeniolatus	K15.MiSeqUCE.RG	SRR22084343	5.69	347911	34.68	33536	29411	265308	178153
Phyllopteryx_taeniolatus	K2.MiSeqUCE5.RG	SRR22084341	3.92	504574	24.1	41080	34472	375602	266344
Phyllopteryx_taeniolatus	K2.RapidRunCbot2.RG	SRR22084342	7.25	642151	23.68	69034	64078	414080	500958
Phyllopteryx_taeniolatus	K3.MiSeqUCE6.RG	SRR22084339	1.98	480332	30.96	21570	17899	411028	102752
Phyllopteryx_taeniolatus	K3.RapidRunCbot2.RG	SRR22084340	6.86	713087	22.3	76942	72135	458576	547848
Phyllopteryx_taeniolatus	K4.RapidRun1.RG	SRR22084337	6.57	227581	22.73	21926	20312	147634	52886
Phyllopteryx_taeniolatus	K4.RapidRunCbot.RG	SRR22084336	7.15	684262	23.5	70352	65336	445960	300529
Phyllopteryx_taeniolatus	K5.MiSeqUCE6.RG	SRR22084334	2.95	789436	50.13	33112	29293	682404	336854
Phyllopteryx_taeniolatus	K5.RapidRunCbot2.RG	SRR22084335	7.17	741705	22.95	80322	74903	472850	574688
Phyllopteryx_taeniolatus	K6.RapidRunCbot2.RG	SRR22084333	7.44	942518	22.9	101416	95492	586462	721120
Phyllopteryx_taeniolatus	K7.MiSeqUCE5.RG	SRR22084283	4.89	892404	27.36	77126	65905	654220	587316
Phyllopteryx_taeniolatus	K7.RapidRun1.RG	SRR22084284	5.65	147442	21.22	13284	12223	98850	65218
Phyllopteryx_taeniolatus	K85.MiSeqUCE.RG	SRR22084282	5.07	401577	33.25	35848	30729	309182	229066
Phyllopteryx_taeniolatus	K8a.MiSeqUCE.RG	SRR22084281	5.85	466006	34.04	44038	38324	350648	227985
Phyllopteryx_taeniolatus	K9.RapidRun1.RG	SRR22084280	6.34	175697	21.4	16944	15668	112420	37560
Phyllopteryx_taeniolatus	K9.RapidRunCbot.RG	SRR22084278	6.74	564280	21.74	57246	53121	364412	238604
Phycodurus_eques	LeafyL2.MiSeqUCE.RG	SRR11525011	6.28	653649	30.19	68488	59513	468514	251893
Phyllopteryx_taeniolatus	ORL2B.MiSeqUCE.RG	SRR22084277	7.26	682235	33.91	71298	63155	486298	344450
Phyllopteryx_taeniolatus	ORL3A.MiSeqUCE.RG	SRR22084276	6.35	712335	32.25	74242	64571	519804	284890
Phycodurus_eques	P_33854.HiSeq4000.RG	SRR11525021	4.62	309047	39.15	19378	18049	258638	134863
Phyllopteryx_taeniolatus	P10.RapidRunCbot.RG	SRR22084275	7.09	1147177	23.78	117764	108663	757118	813904
Phyllopteryx_taeniolatus	P2.RapidRunCbot2.RG	SRR22084274	7.46	827123	22.77	90700	84821	511708	624093
Phyllopteryx_taeniolatus	P3.RapidRunCbot.RG	SRR22084273	7.08	943960	26.79	96224	88744	658768	684351
Phyllopteryx_dewysea	P34641.MiSeqUCE9.RG	SRR14738166	2.2	786308	67.69	18904	16989	706240	308387
Phyllopteryx_taeniolatus	P4.MiSeqUCE4.RG	SRR22084272	3.65	253316	24.85	21744	17508	194444	37188
Phyllopteryx_taeniolatus	P5.MiSeqUCE0.RG	SRR22084271	2.12	472502	50.72	15982	13974	421332	247908
Phyllopteryx_taeniolatus	P6.RapidRunCbot2.RG	SRR22084270	6.24	614823	19.05	67568	61714	380514	356475
Phyllopteryx_taeniolatus	P7.RapidRunCbot.RG	SRR22084269	6.53	671256	23.81	67584	62037	460466	474597
Phyllopteryx_taeniolatus	P9.RapidRunCbot.RG	SRR22084266	7.6	1156581	25.17	120000	111355	757642	803777
Phycodurus_eques	Phycodurus_eques_SL.Sarah.RG	SRR5439610	2.14	334043	14.45	26790	21455	262574	50051
Phyllopteryx_taeniolatus	Phyllopteryx_taeniolatus_SL.Sarah.RG	SRR5439609	2.15	625098	16.92	48256	38115	507282	97071
Phyllopteryx_taeniolatus	PI.MiSeqUCE3.RG	SRR22084265	4.14	170274	20.29	16924	13586	120172	16335
Phyllopteryx_taeniolatus	PL1.HiSeq4000.RG	SRR22084264	4.86	642245	41.14	40374	38310	537560	369844
Phyllopteryx_taeniolatus	PL1.MiSeqUCE0.RG	SRR22084263	1.45	358646	51.89	7996	7148	328068	246056
Phyllopteryx_taeniolatus	PL10.RapidRunCbot2.RG	SRR22084262	6.69	964178	20.78	106604	98265	606724	732065
Phyllopteryx_taeniolatus	PL11.MiSeqUCE6.RG	SRR22084331	3.41	667157	54.38	28592	25608	573738	293199
Phyllopteryx_taeniolatus	PL11.RapidRun1.RG	SRR22084261	5.86	130243	20.79	12144	11169	84848	58410
Phyllopteryx_taeniolatus	PL11.RapidRunCbot.RG	SRR22084332	6.62	379551	21.57	36616	33824	245752	262926
Phyllopteryx_taeniolatus	PL12.RapidRun1.RG	SRR22084330	6.32	182344	21.59	17292	15918	117260	41009
Phyllopteryx_taeniolatus	PL12.RapidRunCbot.RG	SRR22084329	6.85	576779	22.23	57558	53054	373794	252918
Phyllopteryx_taeniolatus	PL13.MiSeqUCE2.RG	SRR22084327	4.57	240805	32.82	20108	17273	190028	33306
Phyllopteryx_taeniolatus	PL14.MiSeqUCE2.RG	SRR22084326	4.39	240519	32.56	20134	17123	191112	34247
Phyllopteryx_taeniolatus	PL15.MiSeqUCE2.RG	SRR22084325	4.23	218169	23.15	27314	21354	154296	36612
Phyllopteryx_taeniolatus	PL2.MiSeqUCE5.RG	SRR22084323	4.9	903477	25.59	76308	64779	645596	577605
Phyllopteryx_taeniolatus	PL2.RapidRun1.RG	SRR22084324	5.51	160100	19.43	14964	13578	103958	69387
Phyllopteryx_taeniolatus	PL3.RapidRunCbot.RG	SRR22084322	7.49	1296693	25.58	131468	121886	858618	985952
Phyllopteryx_taeniolatus	PL4.MiSeqUCE2.RG	SRR22084319	4.82	260763	28.94	23774	20524	198576	44630
Phyllopteryx_taeniolatus	PL4.RapidRun1.RG	SRR22084321	6.29	259543	20.65	24964	23065	163640	62924
Phyllopteryx_taeniolatus	PL4.RapidRunCbot.RG	SRR22084320	6.66	776530	21.02	79268	73327	495394	346440
Phyllopteryx_taeniolatus	PL5.HiSeq4000.RG	SRR22084318	4.86	304363	44.72	17514	16661	257756	163794
Phyllopteryx_taeniolatus	PL6.MiSeqUCE0.RG	SRR22084316	1.65	600960	51.5	13514	12040	548464	416452
Phyllopteryx_taeniolatus	PL6.MiSeqUCE2.RG	SRR22084315	5.15	308772	38.11	27028	23326	245308	56273
Phyllopteryx_taeniolatus	PL7.MiSeqUCE5.RG	SRR22084313	5.02	1152554	25.96	100726	86431	826032	753320
Phyllopteryx_taeniolatus	PL7.RapidRun1.RG	SRR22084314	5.77	163276	19.46	15212	13951	103940	69620
Phyllopteryx_taeniolatus	PL8.MiSeqUCE2.RG	SRR22084312	4.69	279886	28.51	26692	22471	212032	42370
Phyllopteryx_taeniolatus	PL9.MiSeqUCE2.RG	SRR22084311	5.12	353867	30.17	34436	29249	266660	58603
Phyllopteryx_taeniolatus	PSA.MiSeqUCE.RG	SRR22084310	5.42	629397	36.29	57586	49918	490320	373316
Phyllopteryx_taeniolatus	PSD.MiSeqUCE.RG	SRR22084309	6.97	342133	32.63	35648	31474	243894	187475
Phyllopteryx_taeniolatus	PSD.MiSeqUCE0.RG	SRR22084452	2.21	107843	56.73	3192	2865	96926	67835
Phyllopteryx_taeniolatus	PSE.MiSeqUCE.RG	SRR22084451	4.52	539142	35.66	46038	39487	431712	322688
Phyllopteryx_taeniolatus	PSF.RapidRun1.RG	SRR22084449	6.45	185520	21.38	17892	16672	117550	39472
Phyllopteryx_taeniolatus	PSF.RapidRunCbot.RG	SRR22084448	7.01	603639	22.1	59000	55171	383880	256068
Phyllopteryx_taeniolatus	PSG.RapidRun1.RG	SRR22084447	5.66	207336	20.31	19668	18051	136406	48724
Phyllopteryx_taeniolatus	PSG.RapidRunCbot.RG	SRR22084446	6.2	656111	20.91	64748	59797	432286	294786
Phyllopteryx_taeniolatus	PSJ.MiSeqUCE0.RG	SRR22084444	1.08	59081	47.72	958	850	54748	37158
Phyllopteryx_taeniolatus	PSJ.RapidRunCbot2.RG	SRR22084445	7.75	602770	22.61	62330	58311	359750	445754
Phyllopteryx_taeniolatus	PSL.MiSeqUCE0.RG	SRR22084443	1.33	3852437	31.5	135310	109509	3421316	2359387
Phyllopteryx_taeniolatus	PSL.MiSeqUCE2.RG	SRR22084442	4.35	331397	24.06	39340	30563	235828	66521
Phyllopteryx_taeniolatus	PST.RapidRun1.RG	SRR22084441	7.03	120176	25.52	11178	10380	78680	24726
Phyllopteryx_taeniolatus	PST.RapidRunCbot.RG	SRR22084440	8.12	665576	27.59	64916	60472	436176	371010
Phyllopteryx_taeniolatus	RB6.MiSeqUCE3.RG	SRR22084438	4.37	327488	21.28	32828	26613	232242	40005
Phyllopteryx_dewysea	Ruby39.MiSeqUCE.RG	SRR14738165	5.81	790559	30.98	85576	72686	578294	322563
Phyllopteryx_taeniolatus	S24071.HiSeq4000.RG	SRR22084437	6.07	670594	59.93	37738	36401	573296	410429
Phyllopteryx_taeniolatus	S24072.HiSeq4000.RG	SRR22084436	6.16	801389	60.19	45970	44503	687132	493845
Phycodurus_eques	S24073.HiSeq4000.RG	SRR11525028	6.92	765875	64.23	45306	43542	649144	501070
Phyllopteryx_taeniolatus	S24074.HiSeq4000.RG	SRR22084435	5.14	1267611	66.9	61310	59499	1127980	881269
Phycodurus_eques	S24075.HiSeq4000-1.RG	SRR11525020	6.42	684020	51.73	45244	43002	567890	413785
Phycodurus_eques	S24075.HiSeq4000-2.RG	SRR11525019	6.55	630404	61.57	36738	35026	538074	395369
Phyllopteryx_taeniolatus	S24076.HiSeq4000.RG	SRR22084434	7.02	754721	64.1	44770	43308	638852	483350
Phycodurus_eques	S24078.HiSeq4000-2.RG	SRR11525017	7.73	605232	65.09	37318	35757	505476	377636
Phycodurus_eques	S24078.HiSeq4000.RG	SRR11525027	6.8	697917	54.86	45786	43820	579290	436652
Phycodurus_eques	S24079.HiSeq4000.RG	SRR11525026	6.48	866820	60.94	50484	48504	740738	545011
Phycodurus_eques	S24080.HiSeq4000-2.RG	SRR11525016	9.34	422459	53.12	33026	31796	321624	224733
Phycodurus_eques	S24080.HiSeq4000.RG	SRR11525024	5.91	553707	53.54	33094	31405	469010	355853
Phyllopteryx_taeniolatus	S24081.HiSeq4000.RG	SRR22084433	7.36	624773	57.87	40860	39373	512314	392005
Phycodurus_eques	S24083.HiSeq4000.RG	SRR11525025	6.15	1166122	62.26	65288	62193	1006776	749919
Phyllopteryx_taeniolatus	S24085.HiSeq4000.RG	SRR22084432	6.2	771931	61.53	44744	42767	661208	486144
Phyllopteryx_taeniolatus	S24086.HiSeq4000.RG	SRR22084431	6.76	709368	58.64	44062	42251	593428	434579
Phyllopteryx_taeniolatus	S24087.HiSeq4000.RG	SRR22084430	6.93	934468	62.59	55766	53773	788436	610273
Phycodurus_eques	S24091.HiSeq4000.RG	SRR11525015	8.89	508869	62.26	35764	34434	408868	298460
Phycodurus_eques	S24092.HiSeq4000.RG	SRR11525014	8.9	1289263	57.37	96982	93482	1016836	781403
Phycodurus_eques	S24093.HiSeq4000-2.RG	SRR11525013	7.98	898779	64.06	58042	55772	744496	539856
Phycodurus_eques	S24093.HiSeq4000.RG	SRR11525018	6.78	295713	60.44	18140	17308	248516	180344
Phycodurus_eques	S24095.HiSeq4000.RG	SRR11525023	7	525458	62.89	32678	31261	441868	330854
Phycodurus_eques	S24096.HiSeq4000.RG	SRR11525012	7.36	511276	65.76	31392	29960	432350	306580
Phycodurus_eques	S24097.HiSeq4000.RG	SRR11525010	4.16	1838789	62.09	77258	73274	1657136	980057
Phycodurus_eques	S24106.HiSeq4000.RG	SRR11525009	4.6	461650	69.97	19660	18772	416688	139253
Phycodurus_eques	S24107.HiSeq4000.RG	SRR11525008	4.95	936775	71.36	41136	39600	843470	291193
Phyllopteryx_taeniolatus	S24108.HiSeq4000.RG	SRR22084429	4.26	991291	41.73	51348	49898	849702	829851
Phyllopteryx_taeniolatus	S24109.HiSeq4000.RG	SRR22084259	4.91	2331990	57.2	114478	110380	2055438	1599179
Phyllopteryx_taeniolatus	S24110.HiSeq4000.RG	SRR22084258	2.66	1535695	38.3	65206	61033	1376850	1032957
Phycodurus_eques	S24111.HiSeq4000.RG	SRR11525000	8.29	642211	65.01	42150	40544	529608	411018
Phyllopteryx_taeniolatus	S24112.HiSeq4000.RG	SRR22084257	6.99	902549	64.39	52408	50794	763800	645394
Phyllopteryx_taeniolatus	S24113.HiSeq4000.RG	SRR22084256	6.95	800052	60.89	49894	48286	672706	562024
Phyllopteryx_taeniolatus	S24114.HiSeq4000.RG	SRR22084255	8.8	423597	63.72	30388	29574	344298	278494
Phyllopteryx_taeniolatus	S24116.HiSeq4000.RG	SRR22084254	5.67	1268765	60.27	69158	67000	1098606	916939
Phycodurus_eques	S24117.HiSeq4000.RG	SRR11524999	6.37	599482	54.25	37228	35575	500692	406033
Phycodurus_eques	S24118.HiSeq4000.RG	SRR11524998	5.68	845766	52.68	51054	48936	719802	584070
Phycodurus_eques	S24120.HiSeq4000.RG	SRR11525103	6.29	876737	60.34	50832	48679	751190	609023
Phycodurus_eques	S24122.HiSeq4000.RG	SRR11525102	5.6	594706	52.11	34262	32647	503972	420655
Phycodurus_eques	S24124.HiSeq4000.RG	SRR11525101	4.95	486215	36	33062	31330	395308	288066
Phycodurus_eques	S24125.HiSeq4000.RG	SRR11525100	6.82	710517	64.22	40246	38658	607862	457385
Phycodurus_eques	S24126.HiSeq4000.RG	SRR11525099	6.95	614988	61.56	36332	34890	519366	390403
Phyllopteryx_taeniolatus	S24127.HiSeq4000.RG	SRR22084253	6.39	916873	66.66	49588	48120	792722	598301
Phyllopteryx_taeniolatus	S24129.HiSeq4000.RG	SRR22084252	7.98	632353	60.79	39416	38178	519258	376842
Phycodurus_eques	S24130.HiSeq4000.RG	SRR11525098	5.77	1068139	61.53	55798	53407	926884	536864
Phyllopteryx_taeniolatus	Shjuv.HiSeq4000.RG	SRR22084251	8.72	183436	58.58	13092	12749	144200	75147
Phyllopteryx_taeniolatus	T122.HiSeq4000.RG	SRR22084250	9.18	770217	60.15	56400	54937	606186	329247
Phyllopteryx_taeniolatus	t17.HiSeq4000.RG	SRR22084248	1.18	550240	18.83	19672	18786	497884	317364
Phyllopteryx_taeniolatus	T8296.HiSeq4000.RG	SRR22084247	9.62	582296	67.52	41394	40474	466500	152514
Phyllopteryx_taeniolatus	taenFisheries1.MiSeqUCE10.RG	SRR22084246	3.27	245145	40.91	11740	10230	202876	29829
Phyllopteryx_taeniolatus	taenFisheries2.MiSeqUCE10.RG	SRR22084525	2.83	216220	43.64	8418	7325	183336	27545
Phyllopteryx_taeniolatus	WAM004.HiSeq4000.RG	SRR22084524	2.34	534028	67.54	11010	10566	501910	172347
Phyllopteryx_taeniolatus	WAM004.MiSeqUCE7.RG	SRR22084523	0.6	391386	45.45	4774	3865	366780	316746
Phyllopteryx_taeniolatus	WAM005.HiSeq4000.RG	SRR22084522	6.19	1883	31.59	68	64	684	9
Phyllopteryx_taeniolatus	WAM005.MiSeqUCE10.RG	SRR22084521	1.81	279524	23.55	10572	8273	232844	48490
Phyllopteryx_taeniolatus	WAM007.MiSeqUCE10.RG	SRR22084520	1.21	123196	11.26	2986	2173	98616	22853
Phyllopteryx_taeniolatus	WAM007.MiSeqUCE7.RG	SRR22084519	1.93	858994	58.26	25932	22244	773544	677586
Phycodurus_eques	WAM013.MiSeqUCE7.RG	SRR11525060	1.38	543461	53.13	14410	11935	493350	428137
Phycodurus_eques	WAM16-066.HiSeq4000.RG	SRR11525002	7.78	3614675	66.81	228758	219164	3034304	1191236
Phycodurus_eques	WAM16-067.HiSeq4000.RG	SRR11525001	4.23	516599	31.77	34028	32123	425400	331360
Phycodurus_eques	WAM34790_PeacefulBay.MiSeqUCE10.RG	SRR11525080	2.38	300903	32.27	12200	10343	249946	48538
Phyllopteryx_taeniolatus	WAM34845.MiSeqUCE10.RG	SRR22084517	3.35	193819	43.95	8966	7884	163196	26671
Phycodurus_eques	WD06-2.HiSeq4000.RG	SRR11525004	2.78	625252	61.37	18080	17016	579520	194262
Phycodurus_eques	WD06-3.HiSeq4000.RG	SRR11525003	2.08	1321913	47.15	38322	35930	1226536	684775
Phycodurus_eques	WD06-5.MiSeqUCE8.RG	SRR11525022	1	984524	16.82	39870	32804	850950	673499
Phyllopteryx_taeniolatus	WD06A.HiSeq4000.RG	SRR22084428	3.19	244912	56.32	8692	8383	222542	67573
Phyllopteryx_taeniolatus	WD06A.MiSeqUCE4.RG	SRR22084427	1.84	855694	24.78	47502	35846	722106	206961
Phyllopteryx_taeniolatus	WD06B.MiSeqUCE4.RG	SRR22084426	1.45	583492	24.22	29332	21260	498628	133867
Phyllopteryx_taeniolatus	WD06C.MiSeqUCE4.RG	SRR22084425	1.2	85282	20.59	2708	2048	74886	17361
Phyllopteryx_taeniolatus	WD06C.MiSeqUCE6.RG	SRR22084424	0.58	1224624	40.6	12986	10344	1140392	641979
Phyllopteryx_taeniolatus	WD06C.MiSeqUCE7.RG	SRR22084423	0.83	273873	25.93	6976	5831	248002	216321
Phyllopteryx_taeniolatus	WD06D.HiSeq4000.RG	SRR22084422	3.11	10013921	61.57	326136	313670	9244178	8748953
Phyllopteryx_taeniolatus	WD06D.MiSeqUCE4.RG	SRR22084421	1.36	569735	22.49	24748	17990	485874	138532
Phyllopteryx_taeniolatus	Z310A.HiSeq4000.RG	SRR22084420	3.93	1053098	42.75	46028	44063	917806	560297

## Sheet: QC_per_sample
Appendix S3: Sequencing statistics, mapping and deduplication statistics for each sample.
Species	Sample	accession	sample_name	flagstat_total	paired in sequencing_passed	read1_passed	read2_passed	properly paired_passed	properly paired_passed_pct	singletons_passed	singletons_passed_pct	supplementary_passed	mapped_passed	mapped_passed_pct	with mate mapped to a different chr_passed	with itself and mate mapped_passed	with mate mapped to a different chr (mapQ >= 5)_passed	duplicates_passed
Phyllopteryx_taeniolatus	84486	SAMN31509131	84486	2991830	2829582	1414791	1414791	1475118	52.13	170464	6.02	19600	1839593	61.49	92640	1572932	89080	1531960
Phyllopteryx_taeniolatus	AB84	SAMN31509132	AB84	4963576	4708716	2354358	2354358	1922512	40.83	215148	4.57	32794	2391615	48.18	123796	2051052	118984	1913884
Phyllopteryx_taeniolatus	ALB4A	SAMN31509133	ALB4A	4266327	4094738	2047369	2047369	559712	13.67	222120	5.42	16731	928125	21.75	93806	654590	85044	703578
Phyllopteryx_taeniolatus	ALB4D	SAMN31509134	ALB4D	901083	872408	436204	436204	142732	16.36	31909	3.66	23671	223610	24.82	23890	166840	18598	42051
Phyllopteryx_taeniolatus	ALB4E	SAMN31509135	ALB4E	4491340	4241132	2120566	2120566	526682	12.42	293691	6.92	11505	988819	22.02	98552	625886	91725	379028
Phyllopteryx_taeniolatus	ALB4G	SAMN31509136	ALB4G	920723	888272	444136	444136	132610	14.93	40923	4.61	24513	227636	24.72	27578	160378	21579	38423
Phyllopteryx_taeniolatus	ALB4J	SAMN31509137	ALB4J	1158406	1126712	563356	563356	207696	18.43	35927	3.19	23861	292764	25.27	23470	231328	18621	45682
Phyllopteryx_taeniolatus	ALB4L	SAMN31509138	ALB4L	5162081	4919086	2459543	2459543	669080	13.6	354942	7.22	14211	1229415	23.82	130090	799704	120678	936563
Phyllopteryx_taeniolatus	AMB4N	SAMN31509139	AMB4N	1210483	1175732	587866	587866	207892	17.68	55022	4.68	27456	323685	26.74	31356	239496	25765	54955
Phyllopteryx_taeniolatus	AMI3A	SAMN31509140	AMI3A	1073889	1041382	520691	520691	145692	13.99	43412	4.17	20660	235249	21.91	23132	168988	18199	27613
Phyllopteryx_taeniolatus	AMI3D	SAMN31509141	AMI3D	1010466	975914	487957	487957	142720	14.62	46569	4.77	27470	249931	24.73	31244	174176	24385	47094
Phyllopteryx_taeniolatus	AMI3K	SAMN31509142	AMI3K	5148718	4901650	2450825	2450825	841140	17.16	245387	5.01	39016	1282530	24.91	104300	946324	93374	647513
Phyllopteryx_taeniolatus	AMI3Q	SAMN31509143	AMI3Q	3998434	3773346	1886673	1886673	755976	20.03	226218	6	31537	1159720	29	91360	848090	83877	691137
Phyllopteryx_taeniolatus	AMI3R	SAMN31509144	AMI3R	987094	953720	476860	476860	246442	25.84	51530	5.4	22165	351195	35.58	27278	273876	24152	94324
Phyllopteryx_taeniolatus	B1	SAMN31509145	B1	5018162	4758172	2379086	2379086	672850	14.14	249017	5.23	31095	1103351	21.99	96700	770214	87235	597038
Phyllopteryx_taeniolatus	B10	SAMN31509149	B10	1365755	1328090	664045	664045	191582	14.43	54197	4.08	25133	302301	22.13	28932	220732	23286	32406
Phyllopteryx_taeniolatus	B11	SAMN31509155	B11	807089	785106	392553	392553	128096	16.32	33019	4.21	16576	196360	24.33	17396	145616	14210	36997
Phyllopteryx_taeniolatus	B12	SAMN31509150	B12	582153	563538	281769	281769	81706	14.5	25697	4.56	11274	133325	22.9	13174	94962	10607	11886
Phyllopteryx_taeniolatus	B13	SAMN31509151	B13	4650061	4445326	2222663	2222663	791852	17.81	208576	4.69	57049	1201899	25.85	106416	898674	93404	865816
Phyllopteryx_taeniolatus	B1V	SAMN31509158	B1V	3317939	3166992	1583496	1583496	354140	11.18	191025	6.03	9574	658156	19.84	71222	426324	64718	408982
Phyllopteryx_taeniolatus	B2	SAMN31509146	B2	1633099	1584238	792119	792119	218052	13.76	64549	4.07	30095	350768	21.48	34600	252824	27543	41995
Phyllopteryx_taeniolatus	B3	SAMN31509152	B3	2235435	2171486	1085743	1085743	321642	14.81	103004	4.74	46071	527306	23.59	52514	374546	43218	105156
Phyllopteryx_taeniolatus	B4	SAMN31509153	B4	1218276	1185188	592594	592594	178394	15.05	45968	3.88	24687	278041	22.82	27270	205860	21461	28734
Phyllopteryx_taeniolatus	B4V	SAMN31509159	B4V	1095562	1064422	532211	532211	124308	11.68	51598	4.85	18257	219309	20.02	22770	147220	18709	26759
Phyllopteryx_taeniolatus	B5	SAMN31509154	B5	1081048	1050686	525343	525343	144644	13.77	46986	4.47	20141	238069	22.02	24194	169010	19543	25876
Phyllopteryx_taeniolatus	B5V	SAMN31509160	B5V	3516441	3361596	1680798	1680798	361634	10.76	203394	6.05	9982	683164	19.43	75694	438156	69205	426814
Phyllopteryx_taeniolatus	B6	SAMN31509156	B6	1104328	1071564	535782	535782	149954	13.99	47147	4.4	20669	244973	22.18	24764	174904	20046	25999
Phyllopteryx_taeniolatus	B7	SAMN31509157	B7	952588	927242	463621	463621	128254	13.83	35154	3.79	17779	201209	21.12	18492	146894	14688	23616
Phyllopteryx_taeniolatus	B7F	SAMN31509161	B7F	1793773	1736750	868375	868375	377510	21.74	96692	5.57	42511	575931	32.11	54172	432124	46263	229096
Phyllopteryx_taeniolatus	B8	SAMN31509147	B8	1108692	1076678	538339	538339	150506	13.98	47866	4.45	20716	246030	22.19	24700	175386	19985	26653
Phyllopteryx_taeniolatus	B8V	SAMN31509162	B8V	868014	841716	420858	420858	108480	12.89	43933	5.22	15499	189473	21.83	19474	128102	16174	19997
Phyllopteryx_taeniolatus	B9	SAMN31509148	B9	1287791	1251588	625794	625794	163468	13.06	52733	4.21	23479	269262	20.91	27086	190764	21713	30962
Phyllopteryx_taeniolatus	BB10	SAMN31509178	BB10	5644304	5339468	2669734	2669734	693090	12.98	380466	7.13	14563	1290549	22.86	130790	824468	121411	520528
Phyllopteryx_taeniolatus	BB1A	SAMN31509179	BB1A	6048904	5731464	2865732	2865732	2101442	36.67	259267	4.52	116089	2671006	44.16	124860	2234698	114759	1458565
Phyllopteryx_taeniolatus	BB1B	SAMN31509180	BB1B	990841	961884	480942	480942	184884	19.22	50794	5.28	19886	285095	28.77	26998	211988	23415	48868
Phyllopteryx_taeniolatus	BB1F	SAMN31509181	BB1F	793132	769412	384706	384706	164744	21.41	39306	5.11	16936	245814	30.99	22856	187658	19809	37291
Phyllopteryx_taeniolatus	BB1H	SAMN31509182	BB1H	1903868	1837664	918832	918832	372566	20.27	117969	6.42	43923	604047	31.73	62384	435232	54404	238552
Phyllopteryx_taeniolatus	BB1P	SAMN31509183	BB1P	2015263	1951176	975588	975588	443270	22.72	147823	7.58	50767	724516	35.95	77826	521382	69065	372719
Phyllopteryx_taeniolatus	BB1Q	SAMN31509184	BB1Q	799996	776288	388144	388144	143048	18.43	42521	5.48	15895	226256	28.28	22632	165766	19795	36780
Phyllopteryx_taeniolatus	BB3B	SAMN31509185	BB3B	1084757	1047900	523950	523950	162954	15.55	53039	5.06	31057	285161	26.29	36336	199594	28564	53511
Phyllopteryx_taeniolatus	BB3C	SAMN31509186	BB3C	2069811	2001670	1000835	1000835	437968	21.88	151593	7.57	52799	726270	35.09	78594	516848	69889	373059
Phyllopteryx_taeniolatus	BB3O	SAMN31509187	BB3O	2482471	2406446	1203223	1203223	451252	18.75	127829	5.31	51274	705526	28.42	68540	520070	58846	122259
Phyllopteryx_taeniolatus	BC15M	SAMN31509188	BC15M	4195951	4082138	2041069	2041069	822358	20.15	28097	0.69	19934	908818	21.66	16184	846464	14562	704235
Phyllopteryx_taeniolatus	BC15Q	SAMN31509189	BC15Q	6911329	6624614	3312307	3312307	1103056	16.65	44190	0.67	49484	1285362	18.6	33628	1149586	26508	694714
Phyllopteryx_taeniolatus	BC33A	SAMN31509190	BC33A	2776501	2711122	1355561	1355561	687060	25.34	32924	1.21	33725	789979	28.45	23422	714084	19085	277435
Phyllopteryx_taeniolatus	BC33B	SAMN31509191	BC33B	4132665	4052424	2026212	2026212	781726	19.29	18445	0.46	42891	865997	20.95	13038	799438	8879	430454
Phyllopteryx_taeniolatus	BC33D	SAMN31509192	BC33D	4716846	4592150	2296075	2296075	639940	13.94	75669	1.65	70731	849569	18.01	57078	698218	43651	209931
Phyllopteryx_taeniolatus	E1	SAMN31509193	E1	1864343	1807274	903637	903637	228414	12.64	114412	6.33	37096	433248	23.24	48688	277450	41475	88538
Phyllopteryx_taeniolatus	E2	SAMN31509194	E2	835630	808938	404469	404469	166638	20.6	39170	4.84	19101	252163	30.18	25154	191906	21174	36182
Phyllopteryx_taeniolatus	E3	SAMN31509195	E3	2053259	1981700	990850	990850	359756	18.15	144180	7.28	43180	623652	30.37	67826	427856	59943	341761
Phyllopteryx_taeniolatus	E4	SAMN31509196	E4	1151305	1115168	557584	557584	148846	13.35	45601	4.09	29208	258240	22.43	32790	181880	25481	50507
Phyllopteryx_taeniolatus	E5	SAMN31509197	E5	1380343	1334240	667120	667120	169948	12.74	61456	4.61	34575	308655	22.36	39742	209976	31131	64648
Phyllopteryx_taeniolatus	EB	SAMN31509198	EB	1112193	1076526	538263	538263	226838	21.07	65314	6.07	25642	357089	32.11	36218	263224	31499	64669
Phyllopteryx_taeniolatus	EB1	SAMN31509208	EB1	1489250	1446248	723124	723124	186080	12.87	59323	4.1	25552	304013	20.41	29842	216098	23863	36574
Phyllopteryx_taeniolatus	EB3	SAMN31509209	EB3	4385100	4150142	2075071	2075071	501918	12.09	277433	6.68	10591	936675	21.36	93880	596194	86624	358599
Phyllopteryx_taeniolatus	Eblank	SAMN31509199	Eblank	882404	854062	427031	427031	198812	23.28	46197	5.41	21626	297531	33.72	28874	227780	24884	51101
Phyllopteryx_taeniolatus	EC	SAMN31509200	EC	2278175	2201284	1100642	1100642	712246	32.36	95205	4.32	56346	930091	40.83	56414	770800	49904	449120
Phyllopteryx_taeniolatus	EH	SAMN31509201	EH	1316910	1276420	638210	638210	275774	21.61	70566	5.53	31268	422767	32.1	42056	317996	36379	164996
Phyllopteryx_taeniolatus	EK	SAMN31509202	EK	1634098	1581322	790661	790661	465716	29.45	61729	3.9	38275	611756	37.44	38880	506996	33440	193885
Phyllopteryx_taeniolatus	ELB1A1	SAMN31509210	ELB1A1	1086560	1015056	507528	507528	461026	45.42	39648	3.91	25273	576179	53.03	27336	488840	24788	252256
Phyllopteryx_taeniolatus	ELB1C1	SAMN31509211	ELB1C1	815556	788614	394307	394307	167216	21.2	46342	5.88	19506	262673	32.21	27392	194712	23562	37910
Phyllopteryx_taeniolatus	ELB1D1	SAMN31509212	ELB1D1	3763230	3544016	1772008	1772008	504902	14.25	234029	6.6	31428	907425	24.11	90792	596050	82364	588317
Phyllopteryx_taeniolatus	ELB1E2	SAMN31509213	ELB1E2	4541087	4300002	2150001	2150001	453258	10.54	283515	6.59	11332	897264	19.76	98484	552374	90744	553105
Phyllopteryx_taeniolatus	ELB1F1	SAMN31509214	ELB1F1	5191375	4955082	2477541	2477541	681720	13.76	354015	7.14	13925	1233641	23.76	125586	807906	116141	939586
Phyllopteryx_taeniolatus	ELB1F2	SAMN31509215	ELB1F2	1190467	1134976	567488	567488	287190	25.3	35844	3.16	22572	380498	31.96	24650	312010	20770	69236
Phyllopteryx_taeniolatus	ELB1G1	SAMN31509216	ELB1G1	4648252	4418126	2209063	2209063	576978	13.06	322104	7.29	12463	1077568	23.18	110434	687756	101662	818588
Phyllopteryx_taeniolatus	ELB1I1	SAMN31509217	ELB1I1	4095671	3907674	1953837	1953837	518314	13.26	278841	7.14	11083	954471	23.3	100502	619230	92748	718338
Phyllopteryx_taeniolatus	ELB1J1	SAMN31509218	ELB1J1	998218	968832	484416	484416	121662	12.56	49282	5.09	18699	214813	21.52	23042	144842	18764	28238
Phyllopteryx_taeniolatus	ELB1J2	SAMN31509219	ELB1J2	1075088	1039370	519685	519685	205586	19.78	63529	6.11	27279	332972	30.97	34304	240042	28775	62419
Phyllopteryx_taeniolatus	ELB1S	SAMN31509220	ELB1S	4259557	4082184	2041092	2041092	559542	13.71	278385	6.82	11505	994562	23.35	101654	661636	93821	702972
Phyllopteryx_taeniolatus	EM	SAMN31509203	EM	1106840	1074028	537014	537014	132558	12.34	60888	5.67	20989	242397	21.9	25492	158266	21453	53626
Phyllopteryx_taeniolatus	EP	SAMN31509204	EP	958812	932366	466183	466183	153966	16.51	37939	4.07	19743	234212	24.43	21056	175180	17200	46871
Phyllopteryx_taeniolatus	EQ	SAMN31509205	EQ	799296	773892	386946	386946	163488	21.13	50332	6.5	18285	260804	32.63	26592	190204	23492	38186
Phyllopteryx_taeniolatus	ER	SAMN31509206	ER	4542572	4303018	2151509	2151509	519408	12.07	285292	6.63	10926	966113	21.27	96440	616250	89859	373583
Phyllopteryx_taeniolatus	ES	SAMN31509207	ES	3092143	2962814	1481407	1481407	325210	10.98	167241	5.64	7966	590945	19.11	63970	389524	57812	361467
Phyllopteryx_taeniolatus	ETJ1T	SAMN31509221	ETJ1T	4207151	4003590	2001795	2001795	447106	11.17	254067	6.35	10905	846402	20.12	91296	538818	84139	638517
Phyllopteryx_taeniolatus	F1	SAMN31509222	F1	3898937	3663022	1831511	1831511	480172	13.11	274770	7.5	9675	911843	23.39	90234	570724	84733	334116
Phyllopteryx_taeniolatus	F10	SAMN31509223	F10	2303281	2168918	1084459	1084459	669588	30.87	107041	4.94	38679	923923	40.11	63070	732966	56649	424108
Phyllopteryx_taeniolatus	F11	SAMN31509224	F11	5473392	5203400	2601700	2601700	757770	14.56	393734	7.57	14801	1378702	25.19	141834	900016	131795	1045427
Phyllopteryx_taeniolatus	F2	SAMN31509225	F2	1384879	1340506	670253	670253	305722	22.81	85544	6.38	34333	477012	34.44	47906	353860	41649	189145
Phyllopteryx_taeniolatus	F3	SAMN31509226	F3	3701960	3422122	1711061	1711061	743950	21.74	233291	6.82	32053	1172364	31.67	89236	833780	83403	655132
Phyllopteryx_taeniolatus	F4	SAMN31509227	F4	1356330	1307850	653925	653925	312830	23.92	72322	5.53	32741	465416	34.31	41938	354998	36428	268703
Phyllopteryx_taeniolatus	F5	SAMN31509228	F5	5353994	5040576	2520288	2520288	1471116	29.19	290976	5.77	65850	2050961	38.31	133192	1605850	122034	1193142
Phyllopteryx_taeniolatus	F6	SAMN31509229	F6	4208098	3951596	1975798	1975798	759510	19.22	216930	5.49	35972	1162309	27.62	88714	849232	81056	567618
Phyllopteryx_taeniolatus	F7	SAMN31509230	F7	1507153	1458608	729304	729304	379850	26.04	83113	5.7	39753	558058	37.03	51902	431950	45057	322969
Phyllopteryx_taeniolatus	F8	SAMN31509231	F8	3142907	2956622	1478311	1478311	371652	12.57	230298	7.79	8824	734098	23.36	78990	450950	73347	511946
Phyllopteryx_taeniolatus	H10_Fpot	SAMN31509175	H10_Fpot	2798499	2725306	1362653	1362653	267328	9.81	50890	1.87	5556	364811	13.04	31186	298974	25239	105626
Phyllopteryx_taeniolatus	H10V	SAMN31509163	H10V	4889893	4651012	2325506	2325506	1136484	24.44	187798	4.04	83735	1549557	31.69	95892	1236586	82500	912658
Phyllopteryx_taeniolatus	H11V	SAMN31509164	H11V	1056080	1024746	512373	512373	138204	13.49	49256	4.81	19075	232911	22.05	23858	162252	19542	25145
Phyllopteryx_taeniolatus	H12V	SAMN31509165	H12V	5277754	5061278	2530639	2530639	953472	18.84	148249	2.93	45289	1263272	23.94	72804	1030236	62738	480685
Phyllopteryx_taeniolatus	H13V	SAMN31509166	H13V	6657220	6431918	3215959	3215959	945558	14.7	184701	2.87	63652	1321432	19.85	92682	1039450	77989	804998
Phyllopteryx_taeniolatus	H14V	SAMN31509167	H14V	1194281	1160430	580215	580215	159090	13.71	53588	4.62	21807	263816	22.09	26948	186212	22064	28959
Phyllopteryx_taeniolatus	H15V	SAMN31509168	H15V	4576404	4325570	2162785	2162785	1601056	37.01	291421	6.74	134934	2251019	49.19	173764	1775268	157394	1208854
Phyllopteryx_taeniolatus	H1V	SAMN31509169	H1V	3763374	3531804	1765902	1765902	358924	10.16	250512	7.09	9916	753047	20.01	83968	443342	77419	440971
Phyllopteryx_taeniolatus	H3V	SAMN31509170	H3V	9196288	8768314	4384157	4384157	1098330	12.53	444581	5.07	30953	1823982	19.83	162432	1264700	147042	767512
Phyllopteryx_taeniolatus	H4V	SAMN31509171	H4V	2684061	2599088	1299544	1299544	835874	32.16	60057	2.31	62996	1010314	37.64	38942	879628	31480	437540
Phyllopteryx_taeniolatus	H5V	SAMN31509172	H5V	2779102	2680448	1340224	1340224	336456	12.55	77097	2.88	17942	488278	17.57	41210	377980	34274	103360
Phyllopteryx_taeniolatus	H8V	SAMN31509173	H8V	5988528	5794496	2897248	2897248	934538	16.13	111765	1.93	46476	1200004	20.04	66122	1012394	53794	754669
Phyllopteryx_taeniolatus	H9F	SAMN31509174	H9F	3773272	3564998	1782499	1782499	541030	15.18	173541	4.87	51097	879886	23.32	78034	619554	67170	430205
Phyllopteryx_taeniolatus	I45022	SAMN06563111		2311807	2225966	1112983	1112983	235458	10.58	47537	2.14	15610	334043	14.45	26790	262574	21455	50051
Phyllopteryx_taeniolatus	JBN1	SAMN31509232	JBN1	799392	776162	388081	388081	132458	17.07	31241	4.03	17506	201349	25.19	18806	151432	14887	20346
Phyllopteryx_taeniolatus	JBN10	SAMN31509233	JBN10	3889106	3731990	1865995	1865995	942198	25.25	57746	1.55	61368	1135009	29.18	45214	989104	36118	254856
Phyllopteryx_taeniolatus	JBN11	SAMN31509234	JBN11	3609967	3459030	1729515	1729515	460380	13.31	229853	6.65	10338	820693	22.73	85098	545724	77605	621833
Phyllopteryx_taeniolatus	JBN12	SAMN31509235	JBN12	5876609	5618500	2809250	2809250	850544	15.14	288809	5.14	59491	1366874	23.26	121840	972914	106584	953457
Phyllopteryx_taeniolatus	JBN13	SAMN31509236	JBN13	3894955	3702738	1851369	1851369	510602	13.79	289919	7.83	11573	961183	24.68	101772	612854	93962	700912
Phyllopteryx_taeniolatus	JBN14	SAMN31509237	JBN14	5783573	5471632	2735816	2735816	661498	12.09	364561	6.66	13738	1233239	21.32	122866	784890	113846	494346
Phyllopteryx_taeniolatus	JBN15	SAMN31509238	JBN15	1811939	1734742	867371	867371	300890	17.34	110960	6.4	15013	491572	27.13	47002	348200	41951	280029
Phyllopteryx_taeniolatus	JBN2	SAMN31509239	JBN2	4684806	4468836	2234418	2234418	1087586	24.34	214212	4.79	44096	1498648	31.99	97092	1186610	87719	868323
Phyllopteryx_taeniolatus	JBN8	SAMN31509240	JBN8	738014	716262	358131	358131	88282	12.33	41869	5.85	13721	162084	21.96	16422	104846	14015	32302
Phyllopteryx_taeniolatus	JBN9	SAMN31509241	JBN9	1975143	1910374	955187	955187	487842	25.54	82942	4.34	44277	661617	33.5	37708	527872	32261	255740
Phyllopteryx_taeniolatus	JBWV3	SAMN31509242	JBWV3	1229141	1190652	595326	595326	290542	24.4	61506	5.17	30345	423504	34.46	38230	328870	33164	230453
Phyllopteryx_taeniolatus	JBWV4	SAMN31509243	JBWV4	521060	503816	251908	251908	120396	23.9	21775	4.32	11628	168705	32.38	13196	133694	11204	25635
Phyllopteryx_taeniolatus	JBWV5	SAMN31509244	JBWV5	2379908	2234142	1117071	1117071	445152	19.92	72897	3.26	23912	610413	25.65	37658	483116	32898	155461
Phyllopteryx_taeniolatus	JBWV6	SAMN31509245	JBWV6	3451657	3143944	1571972	1571972	419506	13.34	254241	8.09	33665	865047	25.06	88040	508304	80661	485542
Phyllopteryx_taeniolatus	JBWV7	SAMN31509246	JBWV7	1975080	1817904	908952	908952	273248	15.03	141221	7.77	16210	522454	26.45	53044	326542	48951	316195
Phyllopteryx_taeniolatus	K1	SAMN31509247	K1	1085058	1045794	522897	522897	258182	24.69	72137	6.9	27511	402820	37.12	40712	299008	35998	196420
Phyllopteryx_taeniolatus	K10	SAMN31509248	K10	4541550	4291284	2145642	2145642	557114	12.98	329897	7.69	11672	1072539	23.62	111638	669172	104691	788442
Phyllopteryx_taeniolatus	K11	SAMN31509249	K11	2527501	2388422	1194211	1194211	308844	12.93	164947	6.91	6556	567911	22.47	55388	364396	51378	355050
Phyllopteryx_taeniolatus	K12	SAMN31509250	K12	1249730	1214056	607028	607028	177310	14.6	55111	4.54	24439	289218	23.14	29918	207416	24230	32187
Phyllopteryx_taeniolatus	K13	SAMN31509251	K13	1299389	1254238	627119	627119	299994	23.92	76569	6.1	32973	457386	35.2	43532	343660	37881	235063
Phyllopteryx_taeniolatus	K14	SAMN31509252	K14	1033853	999234	499617	499617	146548	14.67	45087	4.51	21342	239825	23.2	24024	170774	19215	28486
Phyllopteryx_taeniolatus	K15	SAMN31509253	K15	1003181	971312	485656	485656	231640	23.85	55277	5.69	24860	347911	34.68	33536	265308	29411	178153
Phyllopteryx_taeniolatus	K2	SAMN31509254	K2	4805577	4559614	2279807	2279807	679174	14.9	264293	5.8	42515	1146725	23.86	110114	789682	98550	767302
Phyllopteryx_taeniolatus	K3	SAMN31509255	K3	4749193	4507104	2253552	2253552	770400	17.09	237389	5.27	33101	1193419	25.13	98512	869604	90034	650600
Phyllopteryx_taeniolatus	K4	SAMN31509256	K4	3913386	3717436	1858718	1858718	500928	13.48	260398	7	10660	911843	23.3	92278	593594	85648	353415
Phyllopteryx_taeniolatus	K5	SAMN31509257	K5	4806528	4538846	2269423	2269423	1040570	22.93	262946	5.79	43985	1531141	31.86	113434	1155254	104196	911542
Phyllopteryx_taeniolatus	K6	SAMN31509258	K6	4115123	3868350	1934175	1934175	484630	12.53	287776	7.44	10699	942518	22.9	101416	586462	95492	721120
Phyllopteryx_taeniolatus	K7	SAMN31509259	K7	3956788	3753384	1876692	1876692	662258	17.64	188559	5.02	64030	1039846	26.28	90410	753070	78128	652534
Phyllopteryx_taeniolatus	K85	SAMN31509260	K85	1207755	1167220	583610	583610	273232	23.41	59178	5.07	29439	401577	33.25	35848	309182	30729	229066
Phyllopteryx_taeniolatus	K8a	SAMN31509261	K8a	1369186	1321648	660824	660824	306462	23.19	77332	5.85	33238	466006	34.04	44038	350648	38324	227985
Phyllopteryx_taeniolatus	K9	SAMN31509262	K9	3416851	3246450	1623225	1623225	402432	12.4	215886	6.65	8448	739977	21.66	74190	476832	68789	276164
Phyllopteryx_taeniolatus	ORL2B	SAMN31509263	ORL2B	2012115	1944464	972232	972232	414418	21.31	141085	7.26	48507	682235	33.91	71298	486298	63155	344450
Phyllopteryx_taeniolatus	ORL3A	SAMN31509264	ORL3A	2208702	2143196	1071598	1071598	445196	20.77	136018	6.35	52356	712335	32.25	74242	519804	64571	284890
Phyllopteryx_taeniolatus	P10	SAMN31509265	P10	4823943	4627336	2313668	2313668	638814	13.81	328102	7.09	13652	1147177	23.78	117764	757118	108663	813904
Phyllopteryx_taeniolatus	P2	SAMN31509266	P2	3631984	3417052	1708526	1708526	420628	12.31	254906	7.46	9947	827123	22.77	90700	511708	84821	624093
Phyllopteryx_taeniolatus	P3	SAMN31509267	P3	3523100	3394408	1697204	1697204	562160	16.56	240321	7.08	11080	943960	26.79	96224	658768	88744	684351
Phyllopteryx_taeniolatus	P4	SAMN31509268	P4	1019302	989810	494905	494905	172546	17.43	36130	3.65	20817	253316	24.85	21744	194444	17508	37188
Phyllopteryx_taeniolatus	P5	SAMN31509269	P5	931677	894074	447037	447037	404300	45.22	18990	2.12	27203	472502	50.72	15982	421332	13974	247908
Phyllopteryx_taeniolatus	P6	SAMN31509270	P6	3226668	3047368	1523684	1523684	312580	10.26	190209	6.24	7964	614823	19.05	67568	380514	61714	356475
Phyllopteryx_taeniolatus	P7	SAMN31509271	P7	2819615	2714278	1357139	1357139	392546	14.46	177174	6.53	7758	671256	23.81	67584	460466	62037	474597
Phyllopteryx_taeniolatus	P9	SAMN31509272	P9	4594168	4390866	2195433	2195433	637190	14.51	333756	7.6	13041	1156581	25.17	120000	757642	111355	803777
Phyllopteryx_taeniolatus	PI	SAMN31509273	PI	839198	812819	406410	406409	103122	12.69	33621	4.14	14459	170274	20.29	16924	120172	13586	16335
Phyllopteryx_taeniolatus	PL1	SAMN31509274	PL1	2252484	2155806	1077903	1077903	813008	37.71	82044	3.81	24467	1000891	44.43	48370	865628	45458	615900
Phyllopteryx_taeniolatus	PL10	SAMN31509275	PL10	4639737	4402136	2201068	2201068	499668	11.35	294345	6.69	12213	964178	20.78	106604	606724	98265	732065
Phyllopteryx_taeniolatus	PL11	SAMN31509276	PL11	3613107	3405954	1702977	1702977	826102	24.25	184181	5.41	35208	1176951	32.57	77352	904338	70601	614535
Phyllopteryx_taeniolatus	PL12	SAMN31509277	PL12	3439265	3263818	1631909	1631909	415892	12.74	219310	6.72	8454	759123	22.07	74850	491054	68972	293927
Phyllopteryx_taeniolatus	PL13	SAMN31509278	PL13	733754	711090	355545	355545	169858	23.89	32469	4.57	16400	240805	32.82	20108	190028	17273	33306
Phyllopteryx_taeniolatus	PL14	SAMN31509279	PL14	738751	716332	358166	358166	170928	23.86	31445	4.39	16166	240519	32.56	20134	191112	17123	34247
Phyllopteryx_taeniolatus	PL15	SAMN31509280	PL15	942497	913296	456648	456648	126796	13.88	38604	4.23	24056	218169	23.15	27314	154296	21354	36612
Phyllopteryx_taeniolatus	PL2	SAMN31509281	PL2	4354271	4091324	2045662	2045662	657792	16.08	205084	5.01	64159	1063577	24.43	91272	749554	78357	646992
Phyllopteryx_taeniolatus	PL3	SAMN31509282	PL3	5069167	4832246	2416123	2416123	726580	15.04	361893	7.49	14106	1296693	25.58	131468	858618	121886	985952
Phyllopteryx_taeniolatus	PL4	SAMN31509283	PL4	5852154	5565528	2782764	2782764	729066	13.1	350337	6.29	29671	1296836	22.16	128006	857610	116916	453994
Phyllopteryx_taeniolatus	PL5	SAMN31509284	PL5	680621	651786	325893	325893	239942	36.81	31689	4.86	3002	304363	44.72	17514	257756	16661	163794
Phyllopteryx_taeniolatus	PL6	SAMN31509285	PL6	1977259	1910040	955020	955020	744432	38.97	58907	3.08	49926	909732	46.01	40542	793772	35366	472725
Phyllopteryx_taeniolatus	PL7	SAMN31509286	PL7	5278214	4977362	2488681	2488681	813536	16.34	255835	5.14	79410	1315830	24.93	115938	929972	100382	822940
Phyllopteryx_taeniolatus	PL8	SAMN31509287	PL8	981623	952700	476350	476350	185214	19.44	44655	4.69	21107	279886	28.51	26692	212032	22471	42370
Phyllopteryx_taeniolatus	PL9	SAMN31509288	PL9	1172855	1136560	568280	568280	232078	20.42	58164	5.12	26346	353867	30.17	34436	266660	29249	58603
Phyllopteryx_taeniolatus	PSA	SAMN31509289	PSA	1734177	1679442	839721	839721	432546	25.76	91011	5.42	44340	629397	36.29	57586	490320	49918	373316
Phyllopteryx_taeniolatus	PSD	SAMN31509290	PSD	1238590	1194788	597394	597394	301386	25.23	74574	6.24	29755	449976	36.33	38840	340820	34339	255310
Phyllopteryx_taeniolatus	PSE	SAMN31509291	PSE	1511812	1465204	732602	732602	385444	26.31	66258	4.52	38359	539142	35.66	46038	431712	39487	322688
Phyllopteryx_taeniolatus	PSF	SAMN31509292	PSF	3599029	3398316	1699158	1699158	424164	12.48	233664	6.88	8758	789159	21.93	76892	501430	71843	295540
Phyllopteryx_taeniolatus	PSG	SAMN31509293	PSG	4158783	3956484	1978242	1978242	483570	12.22	240205	6.07	10233	863447	20.76	84416	568692	77848	343510
Phyllopteryx_taeniolatus	PSJ	SAMN31509294	PSJ	2790065	2599760	1299880	1299880	350142	13.47	193530	7.44	9182	661851	23.72	63288	414498	59161	482912
Phyllopteryx_taeniolatus	PSL	SAMN31509295	PSL	13606749	13210516	6605258	6605258	3476292	26.31	216033	1.64	275608	4183834	30.75	174650	3657144	140072	2425908
Phyllopteryx_taeniolatus	PST	SAMN31509296	PST	2883719	2714488	1357244	1357244	438522	16.15	215736	7.95	8353	785752	27.25	76094	514856	70852	395736
Phyllopteryx_taeniolatus	RB6	SAMN31509297	RB6	1538968	1496650	748325	748325	199168	13.31	65410	4.37	27244	327488	21.28	32828	232242	26613	40005
Phyllopteryx_taeniolatus	S24071	SAMN31509298	S24071	1118900	1064038	532019	532019	532580	50.05	64582	6.07	8525	670594	59.93	37738	573296	36401	410429
Phyllopteryx_taeniolatus	S24072	SAMN31509299	S24072	1331492	1271080	635540	635540	640444	50.39	78330	6.16	7535	801389	60.19	45970	687132	44503	493845
Phyllopteryx_taeniolatus	S24074	SAMN31509300	S24074	1894785	1826392	913196	913196	1066228	58.38	93882	5.14	12873	1267611	66.9	61310	1127980	59499	881269
Phyllopteryx_taeniolatus	S24076	SAMN31509301	S24076	1177433	1116720	558360	558360	593384	53.14	78356	7.02	7198	754721	64.1	44770	638852	43308	483350
Phyllopteryx_taeniolatus	S24081	SAMN31509302	S24081	1079663	1009112	504556	504556	471086	46.68	74267	7.36	6092	624773	57.87	40860	512314	39373	392005
Phyllopteryx_taeniolatus	S24085	SAMN31509303	S24085	1254501	1196754	598377	598377	615146	51.4	74243	6.2	7789	771931	61.53	44744	661208	42767	486144
Phyllopteryx_taeniolatus	S24086	SAMN31509304	S24086	1209644	1145714	572857	572857	548772	47.9	77467	6.76	7205	709368	58.64	44062	593428	42251	434579
Phyllopteryx_taeniolatus	S24087	SAMN31509305	S24087	1492966	1416910	708455	708455	731670	51.64	98244	6.93	9137	934468	62.59	55766	788436	53773	610273
Phyllopteryx_taeniolatus	S24108	SAMN31509306	S24108	2375322	2252734	1126367	1126367	795582	35.32	96042	4.26	9771	991291	41.73	51348	849702	49898	829851
Phyllopteryx_taeniolatus	S24109	SAMN31509307	S24109	4076713	3920998	1960499	1960499	1939776	49.47	192403	4.91	23524	2331990	57.2	114478	2055438	110380	1599179
Phyllopteryx_taeniolatus	S24110	SAMN31509308	S24110	4009195	3864834	1932417	1932417	1306264	33.8	102993	2.66	17583	1535695	38.3	65206	1376850	61033	1032957
Phyllopteryx_taeniolatus	S24112	SAMN31509309	S24112	1401626	1329712	664856	664856	710732	53.45	92961	6.99	8779	902549	64.39	52408	763800	50794	645394
Phyllopteryx_taeniolatus	S24113	SAMN31509310	S24113	1314009	1247814	623907	623907	622234	49.87	86686	6.95	8322	800052	60.89	49894	672706	48286	562024
Phyllopteryx_taeniolatus	S24114	SAMN31509311	S24114	664742	626628	313314	313314	313344	50	55164	8.8	4401	423597	63.72	30388	344298	29574	278494
Phyllopteryx_taeniolatus	S24116	SAMN31509312	S24116	2105095	2009946	1004973	1004973	1028712	51.18	113952	5.67	13366	1268765	60.27	69158	1098606	67000	916939
Phyllopteryx_taeniolatus	S24127	SAMN31509313	S24127	1375540	1315648	657824	657824	741750	56.38	84039	6.39	9637	916873	66.66	49588	792722	48120	598301
Phyllopteryx_taeniolatus	S24129	SAMN31509314	S24129	1040165	980704	490352	490352	479486	48.89	78238	7.98	6328	632353	60.79	39416	519258	38178	376842
Phyllopteryx_taeniolatus	Shjuv	SAMN31509315	Shjuv	313129	288038	144019	144019	131054	45.5	25118	8.72	1655	183436	58.58	13092	144200	12749	75147
Phyllopteryx_taeniolatus	T122	SAMN31509177	T122	1280478	1185620	592810	592810	549588	46.35	108899	9.18	6854	770217	60.15	56400	606186	54937	329247
Phyllopteryx_taeniolatus	t17	SAMN31509316	t17	2922288	2770456	1385228	1385228	477020	17.22	32669	1.18	5358	550240	18.83	19672	497884	18786	317364
Phyllopteryx_taeniolatus	T8296	SAMN31509176	T8296	862375	800520	400260	400260	424944	53.08	77001	9.62	5472	582296	67.52	41394	466500	40474	152514
Phyllopteryx_taeniolatus	taenFisheries1	SAMN31509317	taenFisheries1	599260	544082	272041	272041	190904	35.09	17794	3.27	6022	245145	40.91	11740	202876	10230	29829
Phyllopteryx_taeniolatus	taenFisheries2	SAMN31509318	taenFisheries2	495469	449272	224636	224636	174696	38.88	12714	2.83	4579	216220	43.64	8418	183336	7325	27545
Phyllopteryx_taeniolatus	WAM004	SAMN31509319	WAM004	3166879	3021052	1510526	1510526	934496	30.93	38412	1.27	23560	1039059	32.81	17550	953998	15708	517523
Phyllopteryx_taeniolatus	WAM005	SAMN31509320	WAM005	1193080	1104706	552353	552353	222602	20.15	20162	1.83	7636	281407	23.59	10640	233528	8337	48499
Phyllopteryx_taeniolatus	WAM007	SAMN31509321	WAM007	2568468	2425170	1212585	1212585	841998	34.72	39489	1.63	51600	982190	38.24	28918	872160	24417	700439
Phyllopteryx_taeniolatus	WAM34845	SAMN31509322	WAM34845	441033	404622	202311	202311	154104	38.09	13575	3.35	4358	193819	43.95	8966	163196	7884	26671
Phyllopteryx_taeniolatus	WD06A	SAMN31509323	WD06A	3888436	3781504	1890752	1890752	887012	23.46	75366	1.99	69756	1100606	28.3	56194	944648	44229	274534
Phyllopteryx_taeniolatus	WD06B	SAMN31509324	WD06B	3123960	3043140	1521570	1521570	472600	15.53	34393	1.13	48315	588763	18.85	29478	502808	21392	136850
Phyllopteryx_taeniolatus	WD06C	SAMN31509325	WD06C	4486824	4325626	2162813	2162813	1413236	32.67	30091	0.7	57779	1583779	35.3	22670	1463280	18223	875661
Phyllopteryx_taeniolatus	WD06D	SAMN31509326	WD06D	18974334	18484470	9242235	9242235	9317504	50.41	525624	2.84	150260	10585388	55.79	350946	9731448	331718	8888460
Phyllopteryx_taeniolatus	Z310A	SAMN31509327	Z310A	2669268	2568202	1284101	1284101	873396	34.01	93334	3.63	11833	1057913	39.63	46314	921604	44302	562814
Phyllopteryx_dewysea	P34641	SAMN19535557		1161614	1089310	544655	544655	686034	62.98	23993	2.2	32450	786308	67.69	18904	706240	16989	308387
Phyllopteryx_dewysea	Ruby39	SAMN19535556		2551646	2471538	1235769	1235769	492192	19.91	143550	5.81	63757	790559	30.98	85576	578294	72686	322563
Phycodurus_eques	AoP_PE180	SAMN14574992	AoP_PE180	602038	547424	273712	273712	170970	31.23	15357	2.81	5156	217972	36.21	9630	181028	8337	28111
Phycodurus_eques	BC28-2	SAMN14574968	BC28-2	4198287	3960978	1980489	1980489	722442	18.24	32064	0.81	26694	847466	20.19	25072	749866	20309	584620
Phycodurus_eques	e024	SAMN14574970	e024	1131785	1057388	528694	528694	410770	38.85	24184	2.29	13924	491522	43.43	16462	428038	14944	318050
Phycodurus_eques	e031	SAMN14574971	e031	1599687	1488728	744364	744364	534172	35.88	36737	2.47	19306	650336	40.65	24732	559786	22583	439606
Phycodurus_eques	e033	SAMN14574967	e033	2900349	2783086	1391543	1391543	524380	18.84	64043	2.3	21272	670518	23.12	33912	559512	29100	426007
Phycodurus_eques	e10	SAMN14574978	e10	3829004	3565446	1782723	1782723	847716	23.78	224971	6.31	35839	1265038	33.04	88958	937786	82177	642545
Phycodurus_eques	e11	SAMN14575030	e11	1194557	1113732	556866	556866	459224	41.23	87526	7.86	38208	658461	55.12	54156	513482	49478	305918
Phycodurus_eques	e12	SAMN14574969	e12	3202899	2932496	1466248	1466248	1381888	47.12	153495	5.23	66089	1800594	56.22	97612	1480864	89708	855253
Phycodurus_eques	e13	SAMN14575031	e13	4584204	4287332	2143666	2143666	633776	14.78	272311	6.35	34287	1094619	23.88	94260	728532	86771	720196
Phycodurus_eques	e14	SAMN14575032	e14	3690109	3523472	1761736	1761736	617882	17.54	149400	4.24	35511	893983	24.23	62978	681282	55834	595199
Phycodurus_eques	e142	SAMN14574991	e142	4787484	4512922	2256461	2256461	1098736	24.35	232832	5.16	46641	1545690	32.29	99344	1199604	90465	839539
Phycodurus_eques	e144	SAMN14575034	e144	8581303	8097048	4048524	4048524	2086950	25.77	446846	5.52	158731	3007548	35.05	232128	2319912	209510	2169298
Phycodurus_eques	e15	SAMN14575033	e15	4618431	4373462	2186731	2186731	854110	19.53	238075	5.44	44175	1290946	27.95	104856	959458	95423	822238
Phycodurus_eques	e16	SAMN14575026	e16	3917362	3732998	1866499	1866499	634170	16.99	172556	4.62	35005	941583	24.04	67312	702022	60025	627325
Phycodurus_eques	e17	SAMN14574979	e17	4905603	4630558	2315279	2315279	1128866	24.38	237297	5.12	46676	1580839	32.23	99998	1230084	90924	895882
Phycodurus_eques	e18	SAMN14575027	e18	5721726	5454184	2727092	2727092	957834	17.56	265026	4.86	66695	1451989	25.38	119360	1077678	106075	814771
Phycodurus_eques	e19	SAMN14574980	e19	5014884	4695074	2347537	2347537	1259114	26.82	298508	6.36	53502	1822106	36.33	123608	1384330	113481	985478
Phycodurus_eques	e20	SAMN14574981	e20	4970189	4690920	2345460	2345460	1258236	26.82	244484	5.21	52783	1740115	35.01	110350	1369906	100121	972744
Phycodurus_eques	e21	SAMN14575028	e21	1312309	1232522	616261	616261	587086	47.63	66702	5.41	46698	765950	58.37	50402	637610	45188	379751
Phycodurus_eques	e22	SAMN14575029	e22	4888197	4686144	2343072	2343072	781976	16.69	191584	4.09	39678	1128223	23.08	76480	860058	68698	820822
Phycodurus_eques	e23	SAMN14574982	e23	4410881	4105768	2052884	2052884	1105768	26.93	251529	6.13	47244	1589724	36.04	104302	1211450	96020	882741
Phycodurus_eques	e66	SAMN14574983	e66	4843314	4632554	2316277	2316277	998018	21.54	158652	3.42	45473	1323038	27.32	72744	1073174	62735	586928
Phycodurus_eques	e67	SAMN14574984	e67	5635434	5323356	2661678	2661678	1658740	31.16	261886	4.92	87327	2216074	39.32	131572	1793136	118651	1168412
Phycodurus_eques	e68	SAMN14574985	e68	4869553	4630922	2315461	2315461	1362762	29.43	189848	4.1	55905	1765393	36.25	94466	1460064	84659	979679
Phycodurus_eques	e69	SAMN14574994	e69	2883386	2724376	1362188	1362188	454518	16.68	140735	5.17	26180	706500	24.5	54796	509708	49606	464434
Phycodurus_eques	e70	SAMN14574986	e70	3035857	2766404	1383202	1383202	640298	23.15	202495	7.32	26345	1008106	33.21	70080	711684	65550	527111
Phycodurus_eques	e71	SAMN14574987	e71	2990973	2728760	1364380	1364380	549410	20.13	214265	7.85	23020	925335	30.94	72998	622988	68350	477569
Phycodurus_eques	e72	SAMN14574988	e72	2788660	2526870	1263435	1263435	524638	20.76	201627	7.98	21220	883430	31.68	68304	593844	63788	478131
Phycodurus_eques	e73	SAMN14574989	e73	4204386	4030674	2015337	2015337	827326	20.53	124693	3.09	37787	1087230	25.86	58252	886954	50161	505643
Phycodurus_eques	e74	SAMN14574990	e74	937540	861146	430573	430573	431982	50.16	40717	4.73	21953	547902	58.44	26416	459426	23812	193739
Phycodurus_eques	e75	SAMN14574995	e75	4302313	4090870	2045435	2045435	460708	11.26	171026	4.18	31786	749216	17.41	57150	518408	49695	446764
Phycodurus_eques	e76	SAMN14574996	e76	6101822	5763580	2881790	2881790	951600	16.51	289070	5.02	72126	1488366	24.39	122238	1074454	109028	815942
Phycodurus_eques	e79	SAMN14575023	e79	3680759	3588208	1794104	1794104	859374	23.95	62834	1.75	20605	1001491	27.21	37656	898948	33265	555935
Phycodurus_eques	e81	SAMN14574972	e81	4776266	4387886	2193943	2193943	663342	15.12	315822	7.2	22628	1198470	25.09	103148	768322	97354	804494
Phycodurus_eques	e82	SAMN14574973	e82	3007259	2763532	1381766	1381766	1313956	47.55	126523	4.58	59965	1672942	55.63	81944	1397288	75055	741568
Phycodurus_eques	e83	SAMN14574974	e83	1396967	1300148	650074	650074	659620	50.73	52800	4.06	33844	818162	58.57	37570	698138	33866	442591
Phycodurus_eques	LeafyL2	SAMN14574976	LeafyL2	2165025	2098724	1049362	1049362	399748	19.05	131878	6.28	48010	653649	30.19	68488	468514	59513	251893
Phycodurus_eques	P_33854	SAMN14574977	P_33854	789399	752092	376046	376046	238750	31.74	34760	4.62	3426	309047	39.15	19378	258638	18049	134863
Phycodurus_eques	S24073	SAMN14575012	S24073	1192480	1132210	566105	566105	602702	53.23	78405	6.92	8204	765875	64.23	45306	649144	43542	501070
Phycodurus_eques	S24075	SAMN14575013	S24075	3166969	2993446	1496723	1496723	1490870	49.8	166241	5.55	38688	1867269	58.96	99126	1592728	93349	969831
Phycodurus_eques	S24078	SAMN14575014	S24078	2202056	2080002	1040001	1040001	1000036	48.08	149595	7.19	13767	1303149	59.18	83104	1084766	79577	814288
Phycodurus_eques	S24079	SAMN14575015	S24079	1422473	1359104	679552	679552	689450	50.73	88053	6.48	9361	866820	60.94	50484	740738	48504	545011
Phycodurus_eques	S24080	SAMN14575016	S24080	1829577	1708824	854412	854412	723646	42.35	125687	7.36	10038	976166	53.35	66120	790634	63201	580586
Phycodurus_eques	S24083	SAMN14575017	S24083	1872846	1795090	897545	897545	940202	52.38	110325	6.15	13102	1166122	62.26	65288	1006776	62193	749919
Phycodurus_eques	S24091	SAMN14575018	S24091	817383	761574	380787	380787	372716	48.94	67730	8.89	5106	508869	62.26	35764	408868	34434	298460
Phycodurus_eques	S24092	SAMN14575019	S24092	2247373	2080188	1040094	1040094	919484	44.2	185173	8.9	13390	1289263	57.37	96982	1016836	93482	781403
Phycodurus_eques	S24093	SAMN14575020	S24093	1892342	1785408	892704	892704	915588	51.28	136966	7.67	12257	1194492	63.12	76182	993012	73080	720200
Phycodurus_eques	S24095	SAMN14575021	S24095	835578	789502	394751	394751	408418	51.73	55237	7	5748	525458	62.89	32678	441868	31261	330854
Phycodurus_eques	S24096	SAMN14575022	S24096	777450	739574	369787	369787	400222	54.12	54404	7.36	5601	511276	65.76	31392	432350	29960	306580
Phycodurus_eques	S24097	SAMN14575009	S24097	2961536	2865714	1432857	1432857	1572666	54.88	119104	4.16	19987	1838789	62.09	77258	1657136	73274	980057
Phycodurus_eques	S24106	SAMN14575010	S24106	659826	638036	319018	319018	395778	62.03	29323	4.6	4873	461650	69.97	19660	416688	18772	139253
Phycodurus_eques	S24107	SAMN14575011	S24107	1312679	1269994	634997	634997	799190	62.93	62858	4.95	9697	936775	71.36	41136	843470	39600	291193
Phycodurus_eques	S24111	SAMN14574997	S24111	987929	932420	466210	466210	486856	52.21	77331	8.29	6866	642211	65.01	42150	529608	40544	411018
Phycodurus_eques	S24117	SAMN14574998	S24117	1105015	1044632	522316	522316	462750	44.3	66558	6.37	6268	599482	54.25	37228	500692	35575	406033
Phycodurus_eques	S24118	SAMN14574999	S24118	1605521	1527910	763955	763955	667716	43.7	86848	5.68	9309	845766	52.68	51054	719802	48936	584070
Phycodurus_eques	S24120	SAMN14575000	S24120	1453049	1387206	693603	693603	699082	50.39	87288	6.29	9545	876737	60.34	50832	751190	48679	609023
Phycodurus_eques	S24122	SAMN14575001	S24122	1141306	1087246	543623	543623	468962	43.13	60832	5.6	6716	594706	52.11	34262	503972	32647	420655
Phycodurus_eques	S24124	SAMN14575002	S24124	1350620	1260160	630080	630080	361972	28.72	62430	4.95	5445	486215	36	33062	395308	31330	288066
Phycodurus_eques	S24125	SAMN14575003	S24125	1106312	1058134	529067	529067	566484	53.54	72173	6.82	7301	710517	64.22	40246	607862	38658	457385
Phycodurus_eques	S24126	SAMN14575004	S24126	999040	951460	475730	475730	482226	50.68	66173	6.95	6580	614988	61.56	36332	519366	34890	390403
Phycodurus_eques	S24130	SAMN14575008	S24130	1736062	1663146	831573	831573	868444	52.22	95941	5.77	10878	1068139	61.53	55798	926884	53407	536864
Phycodurus_eques	WAM013	SAMN14575007	WAM013	2045734	1958316	979158	979158	957348	48.89	27098	1.38	62198	1086922	53.13	28820	986700	23870	856274
Phycodurus_eques	WAM16-066	SAMN14575005	WAM16-066	5410715	5136638	2568319	2568319	2802294	54.56	399840	7.78	38126	3614675	66.81	228758	3034304	219164	1191236
Phycodurus_eques	WAM16-067	SAMN14575006	WAM16-067	1626020	1520046	760023	760023	390948	25.72	64368	4.23	5244	516599	31.77	34028	425400	32123	331360
Phycodurus_eques	WAM34790_PeacefulBay	SAMN14574993	WAM34790	932528	846324	423162	423162	237236	28.03	20132	2.38	7509	300903	32.27	12200	249946	10343	48538
Phycodurus_eques	WD06-2	SAMN14575024	WD06-2	1018798	986994	493497	493497	555394	56.27	27457	2.78	6760	625252	61.37	18080	579520	17016	194262
Phycodurus_eques	WD06-3	SAMN14575025	WD06-3	2803750	2713018	1356509	1356509	1179744	43.48	56397	2.08	14685	1321913	47.15	38322	1226536	35930	684775
Phycodurus_eques	WD06-5	SAMN14574975	WD06-5	5851717	5554480	2777240	2777240	808756	14.56	55686	1	35219	984524	16.82	39870	850950	32804	673499

## Sheet: Mitochondrial_genome_accessions
Sample	Genbank accession
ALB4A	OQ942702
ALB4D	OQ942703
ALB4E	OQ942704
ALB4G	OQ942705
ALB4J	OQ942706
ALB4L	OQ942707
AMB4N	OQ942708
AMI3A	OQ942709
AMI3D	OQ942710
AMI3K	OQ942711
AMI3Q	OQ942712
AMI3R	OQ942713
B1	OQ942714
B10	OQ942715
B12	OQ942716
B13	OQ942717
B1V	OQ942718
B2	OQ942719
B3	OQ942720
B4	OQ942721
B4V	OQ942722
B5	OQ942723
B6	OQ942724
B7F	OQ942725
B8	OQ942726
BB10	OQ942727
BB1A	OQ942728
BB1B	OQ942729
BB1F	OQ942730
BB1H	OQ942731
BB1P	OQ942732
BB1Q	OQ942733
BB30	OQ942734
BB3B	OQ942735
BB3C	OQ942736
BC15M	OQ942737
BC15Q	OQ942738
BC33A	OQ942739
BC33D	OQ942740
E1	OQ942741
E2	OQ942742
E3	OQ942743
E4	OQ942744
E5	OQ942745
EB	OQ942746
EB1	OQ942747
EB3	OQ942748
EC	OQ942749
EH	OQ942750
EK	OQ942751
ELB1D1	OQ942752
ELB1E2	OQ942753
ELB1F1	OQ942754
ELB1F2	OQ942755
ELB1G1	OQ942756
ELB1I1	OQ942757
ELB1S	OQ942758
EM	OQ942759
EP	OQ942760
EQ	OQ942761
ER	OQ942762
ES	OQ942763
ETJ1T	OQ942764
Eblank	OQ942765
F1	OQ942766
F10	OQ942767
F11	OQ942768
F2	OQ942769
F3	OQ942770
F4	OQ942771
F5	OQ942772
F6	OQ942773
F7	OQ942774
H10V	OQ942775
H12V	OQ942776
H13V	OQ942777
H14V	OQ942778
H15V	OQ942779
H1V	OQ942780
H3V	OQ942781
H4V	OQ942782
H5V	OQ942783
H8V	OQ942784
H9F	OQ942785
JBN10	OQ942786
JBN12	OQ942787
JBN13	OQ942788
JBN14	OQ942789
JBN15	OQ942790
JBN2	OQ942791
JBN9	OQ942792
JBWV3	OQ942793
JBWV5	OQ942794
JBWV6	OQ942795
JBWV7	OQ942796
K1	OQ942797
K10	OQ942798
K12	OQ942799
K13	OQ942800
K14	OQ942801
K15	OQ942802
K2	OQ942803
K3	OQ942804
K4	OQ942805
K5	OQ942806
K6	OQ942807
K7	OQ942808
K85	OQ942809
K8a	OQ942810
K9	OQ942811
LeafyL2	OQ942812
ORL2B	OQ942813
ORL3A	OQ942814
P10	OQ942815
P2	OQ942816
P4	OQ942817
P6	OQ942818
P9	OQ942819
PI	OQ942820
PL10	OQ942821
PL11	OQ942822
PL12	OQ942823
PL13	OQ942824
PL14	OQ942825
PL15	OQ942826
PL2	OQ942827
PL3	OQ942828
PL4	OQ942829
PL6	OQ942830
PL7	OQ942831
PL9	OQ942832
PSA	OQ942833
PSD	OQ942834
PSE	OQ942835
PSF	OQ942836
PSG	OQ942837
PSL	OQ942838
PST	OQ942839
RB6	OQ942840
WD06A	OQ942841
e10	OQ942842
e13	OQ942843
e14	OQ942844
e144	OQ942845
e16	OQ942846
e18	OQ942847
e66	OQ942848
e67	OQ942849
e69	OQ942850
e73	OQ942851
e75	OQ942852
e76	OQ942853
Phycodurus_eques_SL	OQ942854
Phyllopteryx_taeniolatus_SL	OQ942855
Ruby39	OQ942856
